# Supplementary material for: The sense of balance in humans: Structural features of otoconia and their response to linear acceleration
Source: PLoS One. 2017 Apr 13;12(4):e0175769. doi: 10.1371/journal.pone.0175769 (PMC5391102; doi:10.1371/journal.pone.0175769)
Supplement: S3 File — (TXT) [file pone.0175769.s003.txt]

otocia_model
UNITS kj
MOLECULES 3
otoconium
NUMMOLS 1  
ATOMS 21   
Pu       125.0000       0.00000     1    0    0
Pu        87.5000       0.00000     1    0    0
Pu        87.5000       0.00000     1    0    0
C1        10.0000       0.00000     1    0    0
C1        10.0000       0.00000     1    0    0
C1        10.0000       0.00000     1    0    0
C1        10.0000       0.00000     1    0    0
C1        10.0000       0.00000     1    0    0
C1        10.0000       0.00000     1    0    0
C1        10.0000       0.00000     1    0    0
C1        10.0000       0.00000     1    1    0
C1        10.0000       0.00000     1    1    0
C2        10.0000       0.00000     1    0    0
C2        10.0000       0.00000     1    0    0
C2        10.0000       0.00000     1    0    0
C2        10.0000       0.00000     1    0    0
C2        10.0000       0.00000     1    0    0
C2        10.0000       0.00000     1    0    0
C2        10.0000       0.00000     1    0    0
C2        10.0000       0.00000     1    1    0
C2        10.0000       0.00000     1    1    0
constraints 2
   1    2   5.000
   2    3   5.000
BONDS 19
harm    1    4  100.00000     4.0000
harm    4    5   55.00000     3.0000
harm    5    6   55.00000     3.0000
harm    6    7   55.00000     3.0000
harm    7    8   55.00000     3.0000
harm    8    9   55.00000     3.0000
harm    9   10   55.00000     3.0000
harm   10   11   55.00000     3.0000
harm   11   12   55.00000     3.0000
harm    3   13  100.00000     4.0000
harm   13   14   55.00000     3.0000
harm   14   15   55.00000     3.0000
harm   15   16   55.00000     3.0000
harm   16   17   55.00000     3.0000
harm   17   18   55.00000     3.0000
harm   18   19   55.00000     3.0000
harm   19   20   55.00000     3.0000
harm   20   21   55.00000     3.0000
harm   21   22   55.00000     3.0000
ANGLES 18
harm     1    2    3  10000.00        180.00
harm     4    1    2  500.0000        180.00
harm    13    3    2  500.0000        180.00
harm     4    5    6  1000.000        180.00
harm     5    6    7  1000.000        180.00
harm     6    7    8  1000.000        180.00
harm     7    8    9  1000.000        180.00
harm     8    9   10  1000.000        180.00
harm     9   10   11  1000.000        180.00
harm    10   11   12  1000.000        180.00
harm    13   14   15  1000.000        180.00
harm    14   15   16  1000.000        180.00
harm    15   16   17  1000.000        180.00
harm    16   17   18  1000.000        180.00
harm    17   18   19  1000.000        180.00
harm    18   19   20  1000.000        180.00
harm    19   20   21  1000.000        180.00
harm    20   21   22  1000.000        180.00
FINISH
borders   
NUMMOLS 1
ATOMS 6293
Au       100.0000       0.00000  6293    1    0
finish
solvent    
NUMMOLS 12459
ATOMS 1
S        1.000000       0.00000     1    0    0
finish
VDW 13
S       S       lj    1.00000     2.00000
Au      S       lj    1.00000     2.50000
C2      S       lj    1.00000     3.25000
C1      S       lj    1.00000     3.25000
Pu      S       lj    1.00000     3.75000
C1      C2      lj    1.00000     4.00000
Pu      C2      lj    1.00000     4.50000
Pu      C1      lj    1.00000     4.50000
Pu      Au      lj    1.00000     3.75000
C2      Au      lj    1.00000     3.25000
C1      Au      lj    1.00000     3.25000
C2      C2      lj    1.00000     4.00000
C1      C1      lj    1.00000     4.00000
CLOSE
