# Supplementary material for: The sense of balance in humans: Structural features of otoconia and their response to linear acceleration
Source: PLoS One. 2017 Apr 13;12(4):e0175769. doi: 10.1371/journal.pone.0175769 (PMC5391102; doi:10.1371/journal.pone.0175769)
Supplement: S5 File — (ZIP) [file pone.0175769.s005.zip]

Archive with 1 entries (1 files):
- dlpoly_config_antisym
