# Supplementary material for: The sense of balance in humans: Structural features of otoconia and their response to linear acceleration
Source: PLoS One. 2017 Apr 13;12(4):e0175769. doi: 10.1371/journal.pone.0175769 (PMC5391102; doi:10.1371/journal.pone.0175769)
Supplement: S5 File — (ZIP) [file pone.0175769.s005.zip › dlpoly_config_antisym]

 24901                                                                          
         2         3      7000    0.1000000000E-02
       30.0000000000        0.0000000000        0.0000000000
        0.0000000000      250.0000000000        0.0000000000
        0.0000000000        0.0000000000       50.0000000000
Pu               1
     6.681261811       -0.1590661608E-01     7.541701303    
     2.566396638       -0.5070776381       -0.7469439898    
     118.4872461        -1310.717564        -2397.218900    
Pu               2
     1.698992918       -0.3286077525         7.823152224    
     2.355519859         1.135756573        -2.643420949    
     327.7616257         1537.309882         2209.078982    
Pu               3
    -3.285454952       -0.6322117891         8.074357549    
     2.593515379        -2.501269610        -2.290027054    
     458.9636739         1881.646903        -145.3994220    
C1               4
     10.68633801        0.2395850648         7.264212221    
    -7.016255566        -7.846215116         7.033424898    
    -2366.470686        -2517.279890        -1910.337549    
C1               5
     9.403857718        0.1751512238         4.374441862    
    0.6793084793        0.4752419011        -7.000996787    
     7929.713766         944.3919296        -578.5763079    
C1               6
     8.544868093        0.2522141093         1.960065360    
    -7.958523880        -2.925551704        -4.836208367    
    -592.6400662         2239.009837        -2280.919757    
C1               7
     7.630563596        0.3862851139       -0.7720776692    
     3.710539092        -2.810841270        -2.775612448    
    -2208.679914        -2808.516366         1121.308934    
C1               8
     6.634518690        0.3396664639        -3.535596881    
    0.6161641242        -1.942755040        -3.153777153    
     1067.995257        -1150.704663        -791.6445857    
C1               9
     5.806493239        0.1487230423        -6.346410758    
    -6.386967600        -2.200385962       -0.1208209910    
     3060.904079        -310.1597490         2207.804387    
C1              10
     5.323485967       -0.3126901008E-01    -8.830289154    
     7.102283249         2.799192547        -2.093554117    
    -938.5617289         8357.674101        -1701.124183    
C1              11
     5.000000000         0.000000000        -11.50000000    
     0.000000000         0.000000000         0.000000000    
     0.000000000         0.000000000         0.000000000    
C1              12
     5.000000000         0.000000000        -14.50000000    
     0.000000000         0.000000000         0.000000000    
     0.000000000         0.000000000         0.000000000    
C2              13
    -7.368447902       -0.6785459957         8.007261654    
    0.7802807631E-01    -2.287432502       -0.6554856126    
     3831.798634        -3280.347431        -523.3851086    
C2              14
    -6.764863161       -0.4629442566         5.007831781    
     12.10812739        -4.110875833        -8.712769606    
    -3315.889256         142.6640184         1233.132649    
C2              15
    -6.270569599       -0.2806649234         2.179229209    
     6.479640934        -1.692391565         1.252781256    
     10133.09850        -1716.200766        -58.81341842    
C2              16
    -5.581752761       -0.1303526964       -0.6253932426    
     5.259929859        -4.364981395         8.529405451    
    -14028.46936        -3982.841090         76.63770191    
C2              17
    -5.360321439       -0.1334121871        -3.177070687    
    -2.817306521         3.099101612        -3.915915084    
     4679.423289         2398.806414        -1900.058132    
C2              18
    -5.173948240       -0.1048453237        -6.108982739    
    -1.045592556        -1.972851555         3.153386246    
     34.51645984         1697.996893        -827.6401634    
C2              19
    -5.036585241       -0.3581329174E-01    -9.108143937    
     1.623145464        -2.113495054        -6.699390220    
    -935.1916081        -279.0700797         3282.321873    
C2              20
    -5.000000000         0.000000000        -11.50000000    
     0.000000000         0.000000000         0.000000000    
     0.000000000         0.000000000         0.000000000    
C2              21
    -5.000000000         0.000000000        -14.50000000    
     0.000000000         0.000000000         0.000000000    
     0.000000000         0.000000000         0.000000000    
Au              22
    -15.00000000        -50.00000000        -15.00000000    
     0.000000000         0.000000000         0.000000000    
     0.000000000         0.000000000         0.000000000    
Au              23
    -15.00000000        -49.00000000        -15.00000000    
     0.000000000         0.000000000         0.000000000    
     0.000000000         0.000000000         0.000000000    
Au              24
    -15.00000000        -48.00000000        -15.00000000    
     0.000000000         0.000000000         0.000000000    
     0.000000000         0.000000000         0.000000000    
Au              25
    -15.00000000        -47.00000000        -15.00000000    
     0.000000000         0.000000000         0.000000000    
     0.000000000         0.000000000         0.000000000    
Au              26
    -15.00000000        -46.00000000        -15.00000000    
     0.000000000         0.000000000         0.000000000    
     0.000000000         0.000000000         0.000000000    
Au              27
    -15.00000000        -45.00000000        -15.00000000    
     0.000000000         0.000000000         0.000000000    
     0.000000000         0.000000000         0.000000000    
Au              28
    -15.00000000        -44.00000000        -15.00000000    
     0.000000000         0.000000000         0.000000000    
     0.000000000         0.000000000         0.000000000    
Au              29
    -15.00000000        -43.00000000        -15.00000000    
     0.000000000         0.000000000         0.000000000    
     0.000000000         0.000000000         0.000000000    
Au              30
    -15.00000000        -42.00000000        -15.00000000    
     0.000000000         0.000000000         0.000000000    
     0.000000000         0.000000000         0.000000000    
Au              31
    -15.00000000        -41.00000000        -15.00000000    
     0.000000000         0.000000000         0.000000000    
     0.000000000         0.000000000         0.000000000    
Au              32
    -15.00000000        -40.00000000        -15.00000000    
     0.000000000         0.000000000         0.000000000    
     0.000000000         0.000000000         0.000000000    
Au              33
    -15.00000000        -39.00000000        -15.00000000    
     0.000000000         0.000000000         0.000000000    
     0.000000000         0.000000000         0.000000000    
Au              34
    -15.00000000        -38.00000000        -15.00000000    
     0.000000000         0.000000000         0.000000000    
     0.000000000         0.000000000         0.000000000    
Au              35
    -15.00000000        -37.00000000        -15.00000000    
     0.000000000         0.000000000         0.000000000    
     0.000000000         0.000000000         0.000000000    
Au              36
    -15.00000000        -36.00000000        -15.00000000    
     0.000000000         0.000000000         0.000000000    
     0.000000000         0.000000000         0.000000000    
Au              37
    -15.00000000        -35.00000000        -15.00000000    
     0.000000000         0.000000000         0.000000000    
     0.000000000         0.000000000         0.000000000    
Au              38
    -15.00000000        -34.00000000        -15.00000000    
     0.000000000         0.000000000         0.000000000    
     0.000000000         0.000000000         0.000000000    
Au              39
    -15.00000000        -33.00000000        -15.00000000    
     0.000000000         0.000000000         0.000000000    
     0.000000000         0.000000000         0.000000000    
Au              40
    -15.00000000        -32.00000000        -15.00000000    
     0.000000000         0.000000000         0.000000000    
     0.000000000         0.000000000         0.000000000    
Au              41
    -15.00000000        -31.00000000        -15.00000000    
     0.000000000         0.000000000         0.000000000    
     0.000000000         0.000000000         0.000000000    
Au              42
    -15.00000000        -30.00000000        -15.00000000    
     0.000000000         0.000000000         0.000000000    
     0.000000000         0.000000000         0.000000000    
Au              43
    -15.00000000        -29.00000000        -15.00000000    
     0.000000000         0.000000000         0.000000000    
     0.000000000         0.000000000         0.000000000    
Au              44
    -15.00000000        -28.00000000        -15.00000000    
     0.000000000         0.000000000         0.000000000    
     0.000000000         0.000000000         0.000000000    
Au              45
    -15.00000000        -27.00000000        -15.00000000    
     0.000000000         0.000000000         0.000000000    
     0.000000000         0.000000000         0.000000000    
Au              46
    -15.00000000        -26.00000000        -15.00000000    
     0.000000000         0.000000000         0.000000000    
     0.000000000         0.000000000         0.000000000    
Au              47
    -15.00000000        -25.00000000        -15.00000000    
     0.000000000         0.000000000         0.000000000    
     0.000000000         0.000000000         0.000000000    
Au              48
    -15.00000000        -24.00000000        -15.00000000    
     0.000000000         0.000000000         0.000000000    
     0.000000000         0.000000000         0.000000000    
Au              49
    -15.00000000        -23.00000000        -15.00000000    
     0.000000000         0.000000000         0.000000000    
     0.000000000         0.000000000         0.000000000    
Au              50
    -15.00000000        -22.00000000        -15.00000000    
     0.000000000         0.000000000         0.000000000    
     0.000000000         0.000000000         0.000000000    
Au              51
    -15.00000000        -21.00000000        -15.00000000    
     0.000000000         0.000000000         0.000000000    
     0.000000000         0.000000000         0.000000000    
Au              52
    -15.00000000        -20.00000000        -15.00000000    
     0.000000000         0.000000000         0.000000000    
     0.000000000         0.000000000         0.000000000    
Au              53
    -15.00000000        -19.00000000        -15.00000000    
     0.000000000         0.000000000         0.000000000    
     0.000000000         0.000000000         0.000000000    
Au              54
    -15.00000000        -18.00000000        -15.00000000    
     0.000000000         0.000000000         0.000000000    
     0.000000000         0.000000000         0.000000000    
Au              55
    -15.00000000        -17.00000000        -15.00000000    
     0.000000000         0.000000000         0.000000000    
     0.000000000         0.000000000         0.000000000    
Au              56
    -15.00000000        -16.00000000        -15.00000000    
     0.000000000         0.000000000         0.000000000    
     0.000000000         0.000000000         0.000000000    
Au              57
    -15.00000000        -15.00000000        -15.00000000    
     0.000000000         0.000000000         0.000000000    
     0.000000000         0.000000000         0.000000000    
Au              58
    -15.00000000        -14.00000000        -15.00000000    
     0.000000000         0.000000000         0.000000000    
     0.000000000         0.000000000         0.000000000    
Au              59
    -15.00000000        -13.00000000        -15.00000000    
     0.000000000         0.000000000         0.000000000    
     0.000000000         0.000000000         0.000000000    
Au              60
    -15.00000000        -12.00000000        -15.00000000    
     0.000000000         0.000000000         0.000000000    
     0.000000000         0.000000000         0.000000000    
Au              61
    -15.00000000        -11.00000000        -15.00000000    
     0.000000000         0.000000000         0.000000000    
     0.000000000         0.000000000         0.000000000    
Au              62
    -15.00000000        -10.00000000        -15.00000000    
     0.000000000         0.000000000         0.000000000    
     0.000000000         0.000000000         0.000000000    
Au              63
    -15.00000000        -9.000000000        -15.00000000    
     0.000000000         0.000000000         0.000000000    
     0.000000000         0.000000000         0.000000000    
Au              64
    -15.00000000        -8.000000000        -15.00000000    
     0.000000000         0.000000000         0.000000000    
     0.000000000         0.000000000         0.000000000    
Au              65
    -15.00000000        -7.000000000        -15.00000000    
     0.000000000         0.000000000         0.000000000    
     0.000000000         0.000000000         0.000000000    
Au              66
    -15.00000000        -6.000000000        -15.00000000    
     0.000000000         0.000000000         0.000000000    
     0.000000000         0.000000000         0.000000000    
Au              67
    -15.00000000        -5.000000000        -15.00000000    
     0.000000000         0.000000000         0.000000000    
     0.000000000         0.000000000         0.000000000    
Au              68
    -15.00000000        -4.000000000        -15.00000000    
     0.000000000         0.000000000         0.000000000    
     0.000000000         0.000000000         0.000000000    
Au              69
    -15.00000000        -3.000000000        -15.00000000    
     0.000000000         0.000000000         0.000000000    
     0.000000000         0.000000000         0.000000000    
Au              70
    -15.00000000        -2.000000000        -15.00000000    
     0.000000000         0.000000000         0.000000000    
     0.000000000         0.000000000         0.000000000    
Au              71
    -15.00000000        -1.000000000        -15.00000000    
     0.000000000         0.000000000         0.000000000    
     0.000000000         0.000000000         0.000000000    
Au              72
    -15.00000000         0.000000000        -15.00000000    
     0.000000000         0.000000000         0.000000000    
     0.000000000         0.000000000         0.000000000    
Au              73
    -15.00000000         1.000000000        -15.00000000    
     0.000000000         0.000000000         0.000000000    
     0.000000000         0.000000000         0.000000000    
Au              74
    -15.00000000         2.000000000        -15.00000000    
     0.000000000         0.000000000         0.000000000    
     0.000000000         0.000000000         0.000000000    
Au              75
    -15.00000000         3.000000000        -15.00000000    
     0.000000000         0.000000000         0.000000000    
     0.000000000         0.000000000         0.000000000    
Au              76
    -15.00000000         4.000000000        -15.00000000    
     0.000000000         0.000000000         0.000000000    
     0.000000000         0.000000000         0.000000000    
Au              77
    -15.00000000         5.000000000        -15.00000000    
     0.000000000         0.000000000         0.000000000    
     0.000000000         0.000000000         0.000000000    
Au              78
    -15.00000000         6.000000000        -15.00000000    
     0.000000000         0.000000000         0.000000000    
     0.000000000         0.000000000         0.000000000    
Au              79
    -15.00000000         7.000000000        -15.00000000    
     0.000000000         0.000000000         0.000000000    
     0.000000000         0.000000000         0.000000000    
Au              80
    -15.00000000         8.000000000        -15.00000000    
     0.000000000         0.000000000         0.000000000    
     0.000000000         0.000000000         0.000000000    
Au              81
    -15.00000000         9.000000000        -15.00000000    
     0.000000000         0.000000000         0.000000000    
     0.000000000         0.000000000         0.000000000    
Au              82
    -15.00000000         10.00000000        -15.00000000    
     0.000000000         0.000000000         0.000000000    
     0.000000000         0.000000000         0.000000000    
Au              83
    -15.00000000         11.00000000        -15.00000000    
     0.000000000         0.000000000         0.000000000    
     0.000000000         0.000000000         0.000000000    
Au              84
    -15.00000000         12.00000000        -15.00000000    
     0.000000000         0.000000000         0.000000000    
     0.000000000         0.000000000         0.000000000    
Au              85
    -15.00000000         13.00000000        -15.00000000    
     0.000000000         0.000000000         0.000000000    
     0.000000000         0.000000000         0.000000000    
Au              86
    -15.00000000         14.00000000        -15.00000000    
     0.000000000         0.000000000         0.000000000    
     0.000000000         0.000000000         0.000000000    
Au              87
    -15.00000000         15.00000000        -15.00000000    
     0.000000000         0.000000000         0.000000000    
     0.000000000         0.000000000         0.000000000    
Au              88
    -15.00000000         16.00000000        -15.00000000    
     0.000000000         0.000000000         0.000000000    
     0.000000000         0.000000000         0.000000000    
Au              89
    -15.00000000         17.00000000        -15.00000000    
     0.000000000         0.000000000         0.000000000    
     0.000000000         0.000000000         0.000000000    
Au              90
    -15.00000000         18.00000000        -15.00000000    
     0.000000000         0.000000000         0.000000000    
     0.000000000         0.000000000         0.000000000    
Au              91
    -15.00000000         19.00000000        -15.00000000    
     0.000000000         0.000000000         0.000000000    
     0.000000000         0.000000000         0.000000000    
Au              92
    -15.00000000         20.00000000        -15.00000000    
     0.000000000         0.000000000         0.000000000    
     0.000000000         0.000000000         0.000000000    
Au              93
    -15.00000000         21.00000000        -15.00000000    
     0.000000000         0.000000000         0.000000000    
     0.000000000         0.000000000         0.000000000    
Au              94
    -15.00000000         22.00000000        -15.00000000    
     0.000000000         0.000000000         0.000000000    
     0.000000000         0.000000000         0.000000000    
Au              95
    -15.00000000         23.00000000        -15.00000000    
     0.000000000         0.000000000         0.000000000    
     0.000000000         0.000000000         0.000000000    
Au              96
    -15.00000000         24.00000000        -15.00000000    
     0.000000000         0.000000000         0.000000000    
     0.000000000         0.000000000         0.000000000    
Au              97
    -15.00000000         25.00000000        -15.00000000    
     0.000000000         0.000000000         0.000000000    
     0.000000000         0.000000000         0.000000000    
Au              98
    -15.00000000         26.00000000        -15.00000000    
     0.000000000         0.000000000         0.000000000    
     0.000000000         0.000000000         0.000000000    
Au              99
    -15.00000000         27.00000000        -15.00000000    
     0.000000000         0.000000000         0.000000000    
     0.000000000         0.000000000         0.000000000    
Au             100
    -15.00000000         28.00000000        -15.00000000    
     0.000000000         0.000000000         0.000000000    
     0.000000000         0.000000000         0.000000000    
Au             101
    -15.00000000         29.00000000        -15.00000000    
     0.000000000         0.000000000         0.000000000    
     0.000000000         0.000000000         0.000000000    
Au             102
    -15.00000000         30.00000000        -15.00000000    
     0.000000000         0.000000000         0.000000000    
     0.000000000         0.000000000         0.000000000    
Au             103
    -15.00000000         31.00000000        -15.00000000    
     0.000000000         0.000000000         0.000000000    
     0.000000000         0.000000000         0.000000000    
Au             104
    -15.00000000         32.00000000        -15.00000000    
     0.000000000         0.000000000         0.000000000    
     0.000000000         0.000000000         0.000000000    
Au             105
    -15.00000000         33.00000000        -15.00000000    
     0.000000000         0.000000000         0.000000000    
     0.000000000         0.000000000         0.000000000    
Au             106
    -15.00000000         34.00000000        -15.00000000    
     0.000000000         0.000000000         0.000000000    
     0.000000000         0.000000000         0.000000000    
Au             107
    -15.00000000         35.00000000        -15.00000000    
     0.000000000         0.000000000         0.000000000    
     0.000000000         0.000000000         0.000000000    
Au             108
    -15.00000000         36.00000000        -15.00000000    
     0.000000000         0.000000000         0.000000000    
     0.000000000         0.000000000         0.000000000    
Au             109
    -15.00000000         37.00000000        -15.00000000    
     0.000000000         0.000000000         0.000000000    
     0.000000000         0.000000000         0.000000000    
Au             110
    -15.00000000         38.00000000        -15.00000000    
     0.000000000         0.000000000         0.000000000    
     0.000000000         0.000000000         0.000000000    
Au             111
    -15.00000000         39.00000000        -15.00000000    
     0.000000000         0.000000000         0.000000000    
     0.000000000         0.000000000         0.000000000    
Au             112
    -15.00000000         40.00000000        -15.00000000    
     0.000000000         0.000000000         0.000000000    
     0.000000000         0.000000000         0.000000000    
Au             113
    -15.00000000         41.00000000        -15.00000000    
     0.000000000         0.000000000         0.000000000    
     0.000000000         0.000000000         0.000000000    
Au             114
    -15.00000000         42.00000000        -15.00000000    
     0.000000000         0.000000000         0.000000000    
     0.000000000         0.000000000         0.000000000    
Au             115
    -15.00000000         43.00000000        -15.00000000    
     0.000000000         0.000000000         0.000000000    
     0.000000000         0.000000000         0.000000000    
Au             116
    -15.00000000         44.00000000        -15.00000000    
     0.000000000         0.000000000         0.000000000    
     0.000000000         0.000000000         0.000000000    
Au             117
    -15.00000000         45.00000000        -15.00000000    
     0.000000000         0.000000000         0.000000000    
     0.000000000         0.000000000         0.000000000    
Au             118
    -15.00000000         46.00000000        -15.00000000    
     0.000000000         0.000000000         0.000000000    
     0.000000000         0.000000000         0.000000000    
Au             119
    -15.00000000         47.00000000        -15.00000000    
     0.000000000         0.000000000         0.000000000    
     0.000000000         0.000000000         0.000000000    
Au             120
    -15.00000000         48.00000000        -15.00000000    
     0.000000000         0.000000000         0.000000000    
     0.000000000         0.000000000         0.000000000    
Au             121
    -15.00000000         49.00000000        -15.00000000    
     0.000000000         0.000000000         0.000000000    
     0.000000000         0.000000000         0.000000000    
Au             122
    -15.00000000         50.00000000        -15.00000000    
     0.000000000         0.000000000         0.000000000    
     0.000000000         0.000000000         0.000000000    
Au             123
    -14.00000000        -50.00000000        -15.00000000    
     0.000000000         0.000000000         0.000000000    
     0.000000000         0.000000000         0.000000000    
Au             124
    -14.00000000        -49.00000000        -15.00000000    
     0.000000000         0.000000000         0.000000000    
     0.000000000         0.000000000         0.000000000    
Au             125
    -14.00000000        -48.00000000        -15.00000000    
     0.000000000         0.000000000         0.000000000    
     0.000000000         0.000000000         0.000000000    
Au             126
    -14.00000000        -47.00000000        -15.00000000    
     0.000000000         0.000000000         0.000000000    
     0.000000000         0.000000000         0.000000000    
Au             127
    -14.00000000        -46.00000000        -15.00000000    
     0.000000000         0.000000000         0.000000000    
     0.000000000         0.000000000         0.000000000    
Au             128
    -14.00000000        -45.00000000        -15.00000000    
     0.000000000         0.000000000         0.000000000    
     0.000000000         0.000000000         0.000000000    
Au             129
    -14.00000000        -44.00000000        -15.00000000    
     0.000000000         0.000000000         0.000000000    
     0.000000000         0.000000000         0.000000000    
Au             130
    -14.00000000        -43.00000000        -15.00000000    
     0.000000000         0.000000000         0.000000000    
     0.000000000         0.000000000         0.000000000    
Au             131
    -14.00000000        -42.00000000        -15.00000000    
     0.000000000         0.000000000         0.000000000    
     0.000000000         0.000000000         0.000000000    
Au             132
    -14.00000000        -41.00000000        -15.00000000    
     0.000000000         0.000000000         0.000000000    
     0.000000000         0.000000000         0.000000000    
Au             133
    -14.00000000        -40.00000000        -15.00000000    
     0.000000000         0.000000000         0.000000000    
     0.000000000         0.000000000         0.000000000    
Au             134
    -14.00000000        -39.00000000        -15.00000000    
     0.000000000         0.000000000         0.000000000    
     0.000000000         0.000000000         0.000000000    
Au             135
    -14.00000000        -38.00000000        -15.00000000    
     0.000000000         0.000000000         0.000000000    
     0.000000000         0.000000000         0.000000000    
Au             136
    -14.00000000        -37.00000000        -15.00000000    
     0.000000000         0.000000000         0.000000000    
     0.000000000         0.000000000         0.000000000    
Au             137
    -14.00000000        -36.00000000        -15.00000000    
     0.000000000         0.000000000         0.000000000    
     0.000000000         0.000000000         0.000000000    
Au             138
    -14.00000000        -35.00000000        -15.00000000    
     0.000000000         0.000000000         0.000000000    
     0.000000000         0.000000000         0.000000000    
Au             139
    -14.00000000        -34.00000000        -15.00000000    
     0.000000000         0.000000000         0.000000000    
     0.000000000         0.000000000         0.000000000    
Au             140
    -14.00000000        -33.00000000        -15.00000000    
     0.000000000         0.000000000         0.000000000    
     0.000000000         0.000000000         0.000000000    
Au             141
    -14.00000000        -32.00000000        -15.00000000    
     0.000000000         0.000000000         0.000000000    
     0.000000000         0.000000000         0.000000000    
Au             142
    -14.00000000        -31.00000000        -15.00000000    
     0.000000000         0.000000000         0.000000000    
     0.000000000         0.000000000         0.000000000    
Au             143
    -14.00000000        -30.00000000        -15.00000000    
     0.000000000         0.000000000         0.000000000    
     0.000000000         0.000000000         0.000000000    
Au             144
    -14.00000000        -29.00000000        -15.00000000    
     0.000000000         0.000000000         0.000000000    
     0.000000000         0.000000000         0.000000000    
Au             145
    -14.00000000        -28.00000000        -15.00000000    
     0.000000000         0.000000000         0.000000000    
     0.000000000         0.000000000         0.000000000    
Au             146
    -14.00000000        -27.00000000        -15.00000000    
     0.000000000         0.000000000         0.000000000    
     0.000000000         0.000000000         0.000000000    
Au             147
    -14.00000000        -26.00000000        -15.00000000    
     0.000000000         0.000000000         0.000000000    
     0.000000000         0.000000000         0.000000000    
Au             148
    -14.00000000        -25.00000000        -15.00000000    
     0.000000000         0.000000000         0.000000000    
     0.000000000         0.000000000         0.000000000    
Au             149
    -14.00000000        -24.00000000        -15.00000000    
     0.000000000         0.000000000         0.000000000    
     0.000000000         0.000000000         0.000000000    
Au             150
    -14.00000000        -23.00000000        -15.00000000    
     0.000000000         0.000000000         0.000000000    
     0.000000000         0.000000000         0.000000000    
Au             151
    -14.00000000        -22.00000000        -15.00000000    
     0.000000000         0.000000000         0.000000000    
     0.000000000         0.000000000         0.000000000    
Au             152
    -14.00000000        -21.00000000        -15.00000000    
     0.000000000         0.000000000         0.000000000    
     0.000000000         0.000000000         0.000000000    
Au             153
    -14.00000000        -20.00000000        -15.00000000    
     0.000000000         0.000000000         0.000000000    
     0.000000000         0.000000000         0.000000000    
Au             154
    -14.00000000        -19.00000000        -15.00000000    
     0.000000000         0.000000000         0.000000000    
     0.000000000         0.000000000         0.000000000    
Au             155
    -14.00000000        -18.00000000        -15.00000000    
     0.000000000         0.000000000         0.000000000    
     0.000000000         0.000000000         0.000000000    
Au             156
    -14.00000000        -17.00000000        -15.00000000    
     0.000000000         0.000000000         0.000000000    
     0.000000000         0.000000000         0.000000000    
Au             157
    -14.00000000        -16.00000000        -15.00000000    
     0.000000000         0.000000000         0.000000000    
     0.000000000         0.000000000         0.000000000    
Au             158
    -14.00000000        -15.00000000        -15.00000000    
     0.000000000         0.000000000         0.000000000    
     0.000000000         0.000000000         0.000000000    
Au             159
    -14.00000000        -14.00000000        -15.00000000    
     0.000000000         0.000000000         0.000000000    
     0.000000000         0.000000000         0.000000000    
Au             160
    -14.00000000        -13.00000000        -15.00000000    
     0.000000000         0.000000000         0.000000000    
     0.000000000         0.000000000         0.000000000    
Au             161
    -14.00000000        -12.00000000        -15.00000000    
     0.000000000         0.000000000         0.000000000    
     0.000000000         0.000000000         0.000000000    
Au             162
    -14.00000000        -11.00000000        -15.00000000    
     0.000000000         0.000000000         0.000000000    
     0.000000000         0.000000000         0.000000000    
Au             163
    -14.00000000        -10.00000000        -15.00000000    
     0.000000000         0.000000000         0.000000000    
     0.000000000         0.000000000         0.000000000    
Au             164
    -14.00000000        -9.000000000        -15.00000000    
     0.000000000         0.000000000         0.000000000    
     0.000000000         0.000000000         0.000000000    
Au             165
    -14.00000000        -8.000000000        -15.00000000    
     0.000000000         0.000000000         0.000000000    
     0.000000000         0.000000000         0.000000000    
Au             166
    -14.00000000        -7.000000000        -15.00000000    
     0.000000000         0.000000000         0.000000000    
     0.000000000         0.000000000         0.000000000    
Au             167
    -14.00000000        -6.000000000        -15.00000000    
     0.000000000         0.000000000         0.000000000    
     0.000000000         0.000000000         0.000000000    
Au             168
    -14.00000000        -5.000000000        -15.00000000    
     0.000000000         0.000000000         0.000000000    
     0.000000000         0.000000000         0.000000000    
Au             169
    -14.00000000        -4.000000000        -15.00000000    
     0.000000000         0.000000000         0.000000000    
     0.000000000         0.000000000         0.000000000    
Au             170
    -14.00000000        -3.000000000        -15.00000000    
     0.000000000         0.000000000         0.000000000    
     0.000000000         0.000000000         0.000000000    
Au             171
    -14.00000000        -2.000000000        -15.00000000    
     0.000000000         0.000000000         0.000000000    
     0.000000000         0.000000000         0.000000000    
Au             172
    -14.00000000        -1.000000000        -15.00000000    
     0.000000000         0.000000000         0.000000000    
     0.000000000         0.000000000         0.000000000    
Au             173
    -14.00000000         0.000000000        -15.00000000    
     0.000000000         0.000000000         0.000000000    
     0.000000000         0.000000000         0.000000000    
Au             174
    -14.00000000         1.000000000        -15.00000000    
     0.000000000         0.000000000         0.000000000    
     0.000000000         0.000000000         0.000000000    
Au             175
    -14.00000000         2.000000000        -15.00000000    
     0.000000000         0.000000000         0.000000000    
     0.000000000         0.000000000         0.000000000    
Au             176
    -14.00000000         3.000000000        -15.00000000    
     0.000000000         0.000000000         0.000000000    
     0.000000000         0.000000000         0.000000000    
Au             177
    -14.00000000         4.000000000        -15.00000000    
     0.000000000         0.000000000         0.000000000    
     0.000000000         0.000000000         0.000000000    
Au             178
    -14.00000000         5.000000000        -15.00000000    
     0.000000000         0.000000000         0.000000000    
     0.000000000         0.000000000         0.000000000    
Au             179
    -14.00000000         6.000000000        -15.00000000    
     0.000000000         0.000000000         0.000000000    
     0.000000000         0.000000000         0.000000000    
Au             180
    -14.00000000         7.000000000        -15.00000000    
     0.000000000         0.000000000         0.000000000    
     0.000000000         0.000000000         0.000000000    
Au             181
    -14.00000000         8.000000000        -15.00000000    
     0.000000000         0.000000000         0.000000000    
     0.000000000         0.000000000         0.000000000    
Au             182
    -14.00000000         9.000000000        -15.00000000    
     0.000000000         0.000000000         0.000000000    
     0.000000000         0.000000000         0.000000000    
Au             183
    -14.00000000         10.00000000        -15.00000000    
     0.000000000         0.000000000         0.000000000    
     0.000000000         0.000000000         0.000000000    
Au             184
    -14.00000000         11.00000000        -15.00000000    
     0.000000000         0.000000000         0.000000000    
     0.000000000         0.000000000         0.000000000    
Au             185
    -14.00000000         12.00000000        -15.00000000    
     0.000000000         0.000000000         0.000000000    
     0.000000000         0.000000000         0.000000000    
Au             186
    -14.00000000         13.00000000        -15.00000000    
     0.000000000         0.000000000         0.000000000    
     0.000000000         0.000000000         0.000000000    
Au             187
    -14.00000000         14.00000000        -15.00000000    
     0.000000000         0.000000000         0.000000000    
     0.000000000         0.000000000         0.000000000    
Au             188
    -14.00000000         15.00000000        -15.00000000    
     0.000000000         0.000000000         0.000000000    
     0.000000000         0.000000000         0.000000000    
Au             189
    -14.00000000         16.00000000        -15.00000000    
     0.000000000         0.000000000         0.000000000    
     0.000000000         0.000000000         0.000000000    
Au             190
    -14.00000000         17.00000000        -15.00000000    
     0.000000000         0.000000000         0.000000000    
     0.000000000         0.000000000         0.000000000    
Au             191
    -14.00000000         18.00000000        -15.00000000    
     0.000000000         0.000000000         0.000000000    
     0.000000000         0.000000000         0.000000000    
Au             192
    -14.00000000         19.00000000        -15.00000000    
     0.000000000         0.000000000         0.000000000    
     0.000000000         0.000000000         0.000000000    
Au             193
    -14.00000000         20.00000000        -15.00000000    
     0.000000000         0.000000000         0.000000000    
     0.000000000         0.000000000         0.000000000    
Au             194
    -14.00000000         21.00000000        -15.00000000    
     0.000000000         0.000000000         0.000000000    
     0.000000000         0.000000000         0.000000000    
Au             195
    -14.00000000         22.00000000        -15.00000000    
     0.000000000         0.000000000         0.000000000    
     0.000000000         0.000000000         0.000000000    
Au             196
    -14.00000000         23.00000000        -15.00000000    
     0.000000000         0.000000000         0.000000000    
     0.000000000         0.000000000         0.000000000    
Au             197
    -14.00000000         24.00000000        -15.00000000    
     0.000000000         0.000000000         0.000000000    
     0.000000000         0.000000000         0.000000000    
Au             198
    -14.00000000         25.00000000        -15.00000000    
     0.000000000         0.000000000         0.000000000    
     0.000000000         0.000000000         0.000000000    
Au             199
    -14.00000000         26.00000000        -15.00000000    
     0.000000000         0.000000000         0.000000000    
     0.000000000         0.000000000         0.000000000    
Au             200
    -14.00000000         27.00000000        -15.00000000    
     0.000000000         0.000000000         0.000000000    
     0.000000000         0.000000000         0.000000000    
Au             201
    -14.00000000         28.00000000        -15.00000000    
     0.000000000         0.000000000         0.000000000    
     0.000000000         0.000000000         0.000000000    
Au             202
    -14.00000000         29.00000000        -15.00000000    
     0.000000000         0.000000000         0.000000000    
     0.000000000         0.000000000         0.000000000    
Au             203
    -14.00000000         30.00000000        -15.00000000    
     0.000000000         0.000000000         0.000000000    
     0.000000000         0.000000000         0.000000000    
Au             204
    -14.00000000         31.00000000        -15.00000000    
     0.000000000         0.000000000         0.000000000    
     0.000000000         0.000000000         0.000000000    
Au             205
    -14.00000000         32.00000000        -15.00000000    
     0.000000000         0.000000000         0.000000000    
     0.000000000         0.000000000         0.000000000    
Au             206
    -14.00000000         33.00000000        -15.00000000    
     0.000000000         0.000000000         0.000000000    
     0.000000000         0.000000000         0.000000000    
Au             207
    -14.00000000         34.00000000        -15.00000000    
     0.000000000         0.000000000         0.000000000    
     0.000000000         0.000000000         0.000000000    
Au             208
    -14.00000000         35.00000000        -15.00000000    
     0.000000000         0.000000000         0.000000000    
     0.000000000         0.000000000         0.000000000    
Au             209
    -14.00000000         36.00000000        -15.00000000    
     0.000000000         0.000000000         0.000000000    
     0.000000000         0.000000000         0.000000000    
Au             210
    -14.00000000         37.00000000        -15.00000000    
     0.000000000         0.000000000         0.000000000    
     0.000000000         0.000000000         0.000000000    
Au             211
    -14.00000000         38.00000000        -15.00000000    
     0.000000000         0.000000000         0.000000000    
     0.000000000         0.000000000         0.000000000    
Au             212
    -14.00000000         39.00000000        -15.00000000    
     0.000000000         0.000000000         0.000000000    
     0.000000000         0.000000000         0.000000000    
Au             213
    -14.00000000         40.00000000        -15.00000000    
     0.000000000         0.000000000         0.000000000    
     0.000000000         0.000000000         0.000000000    
Au             214
    -14.00000000         41.00000000        -15.00000000    
     0.000000000         0.000000000         0.000000000    
     0.000000000         0.000000000         0.000000000    
Au             215
    -14.00000000         42.00000000        -15.00000000    
     0.000000000         0.000000000         0.000000000    
     0.000000000         0.000000000         0.000000000    
Au             216
    -14.00000000         43.00000000        -15.00000000    
     0.000000000         0.000000000         0.000000000    
     0.000000000         0.000000000         0.000000000    
Au             217
    -14.00000000         44.00000000        -15.00000000    
     0.000000000         0.000000000         0.000000000    
     0.000000000         0.000000000         0.000000000    
Au             218
    -14.00000000         45.00000000        -15.00000000    
     0.000000000         0.000000000         0.000000000    
     0.000000000         0.000000000         0.000000000    
Au             219
    -14.00000000         46.00000000        -15.00000000    
     0.000000000         0.000000000         0.000000000    
     0.000000000         0.000000000         0.000000000    
Au             220
    -14.00000000         47.00000000        -15.00000000    
     0.000000000         0.000000000         0.000000000    
     0.000000000         0.000000000         0.000000000    
Au             221
    -14.00000000         48.00000000        -15.00000000    
     0.000000000         0.000000000         0.000000000    
     0.000000000         0.000000000         0.000000000    
Au             222
    -14.00000000         49.00000000        -15.00000000    
     0.000000000         0.000000000         0.000000000    
     0.000000000         0.000000000         0.000000000    
Au             223
    -14.00000000         50.00000000        -15.00000000    
     0.000000000         0.000000000         0.000000000    
     0.000000000         0.000000000         0.000000000    
Au             224
    -13.00000000        -50.00000000        -15.00000000    
     0.000000000         0.000000000         0.000000000    
     0.000000000         0.000000000         0.000000000    
Au             225
    -13.00000000        -49.00000000        -15.00000000    
     0.000000000         0.000000000         0.000000000    
     0.000000000         0.000000000         0.000000000    
Au             226
    -13.00000000        -48.00000000        -15.00000000    
     0.000000000         0.000000000         0.000000000    
     0.000000000         0.000000000         0.000000000    
Au             227
    -13.00000000        -47.00000000        -15.00000000    
     0.000000000         0.000000000         0.000000000    
     0.000000000         0.000000000         0.000000000    
Au             228
    -13.00000000        -46.00000000        -15.00000000    
     0.000000000         0.000000000         0.000000000    
     0.000000000         0.000000000         0.000000000    
Au             229
    -13.00000000        -45.00000000        -15.00000000    
     0.000000000         0.000000000         0.000000000    
     0.000000000         0.000000000         0.000000000    
Au             230
    -13.00000000        -44.00000000        -15.00000000    
     0.000000000         0.000000000         0.000000000    
     0.000000000         0.000000000         0.000000000    
Au             231
    -13.00000000        -43.00000000        -15.00000000    
     0.000000000         0.000000000         0.000000000    
     0.000000000         0.000000000         0.000000000    
Au             232
    -13.00000000        -42.00000000        -15.00000000    
     0.000000000         0.000000000         0.000000000    
     0.000000000         0.000000000         0.000000000    
Au             233
    -13.00000000        -41.00000000        -15.00000000    
     0.000000000         0.000000000         0.000000000    
     0.000000000         0.000000000         0.000000000    
Au             234
    -13.00000000        -40.00000000        -15.00000000    
     0.000000000         0.000000000         0.000000000    
     0.000000000         0.000000000         0.000000000    
Au             235
    -13.00000000        -39.00000000        -15.00000000    
     0.000000000         0.000000000         0.000000000    
     0.000000000         0.000000000         0.000000000    
Au             236
    -13.00000000        -38.00000000        -15.00000000    
     0.000000000         0.000000000         0.000000000    
     0.000000000         0.000000000         0.000000000    
Au             237
    -13.00000000        -37.00000000        -15.00000000    
     0.000000000         0.000000000         0.000000000    
     0.000000000         0.000000000         0.000000000    
Au             238
    -13.00000000        -36.00000000        -15.00000000    
     0.000000000         0.000000000         0.000000000    
     0.000000000         0.000000000         0.000000000    
Au             239
    -13.00000000        -35.00000000        -15.00000000    
     0.000000000         0.000000000         0.000000000    
     0.000000000         0.000000000         0.000000000    
Au             240
    -13.00000000        -34.00000000        -15.00000000    
     0.000000000         0.000000000         0.000000000    
     0.000000000         0.000000000         0.000000000    
Au             241
    -13.00000000        -33.00000000        -15.00000000    
     0.000000000         0.000000000         0.000000000    
     0.000000000         0.000000000         0.000000000    
Au             242
    -13.00000000        -32.00000000        -15.00000000    
     0.000000000         0.000000000         0.000000000    
     0.000000000         0.000000000         0.000000000    
Au             243
    -13.00000000        -31.00000000        -15.00000000    
     0.000000000         0.000000000         0.000000000    
     0.000000000         0.000000000         0.000000000    
Au             244
    -13.00000000        -30.00000000        -15.00000000    
     0.000000000         0.000000000         0.000000000    
     0.000000000         0.000000000         0.000000000    
Au             245
    -13.00000000        -29.00000000        -15.00000000    
     0.000000000         0.000000000         0.000000000    
     0.000000000         0.000000000         0.000000000    
Au             246
    -13.00000000        -28.00000000        -15.00000000    
     0.000000000         0.000000000         0.000000000    
     0.000000000         0.000000000         0.000000000    
Au             247
    -13.00000000        -27.00000000        -15.00000000    
     0.000000000         0.000000000         0.000000000    
     0.000000000         0.000000000         0.000000000    
Au             248
    -13.00000000        -26.00000000        -15.00000000    
     0.000000000         0.000000000         0.000000000    
     0.000000000         0.000000000         0.000000000    
Au             249
    -13.00000000        -25.00000000        -15.00000000    
     0.000000000         0.000000000         0.000000000    
     0.000000000         0.000000000         0.000000000    
Au             250
    -13.00000000        -24.00000000        -15.00000000    
     0.000000000         0.000000000         0.000000000    
     0.000000000         0.000000000         0.000000000    
Au             251
    -13.00000000        -23.00000000        -15.00000000    
     0.000000000         0.000000000         0.000000000    
     0.000000000         0.000000000         0.000000000    
Au             252
    -13.00000000        -22.00000000        -15.00000000    
     0.000000000         0.000000000         0.000000000    
     0.000000000         0.000000000         0.000000000    
Au             253
    -13.00000000        -21.00000000        -15.00000000    
     0.000000000         0.000000000         0.000000000    
     0.000000000         0.000000000         0.000000000    
Au             254
    -13.00000000        -20.00000000        -15.00000000    
     0.000000000         0.000000000         0.000000000    
     0.000000000         0.000000000         0.000000000    
Au             255
    -13.00000000        -19.00000000        -15.00000000    
     0.000000000         0.000000000         0.000000000    
     0.000000000         0.000000000         0.000000000    
Au             256
    -13.00000000        -18.00000000        -15.00000000    
     0.000000000         0.000000000         0.000000000    
     0.000000000         0.000000000         0.000000000    
Au             257
    -13.00000000        -17.00000000        -15.00000000    
     0.000000000         0.000000000         0.000000000    
     0.000000000         0.000000000         0.000000000    
Au             258
    -13.00000000        -16.00000000        -15.00000000    
     0.000000000         0.000000000         0.000000000    
     0.000000000         0.000000000         0.000000000    
Au             259
    -13.00000000        -15.00000000        -15.00000000    
     0.000000000         0.000000000         0.000000000    
     0.000000000         0.000000000         0.000000000    
Au             260
    -13.00000000        -14.00000000        -15.00000000    
     0.000000000         0.000000000         0.000000000    
     0.000000000         0.000000000         0.000000000    
Au             261
    -13.00000000        -13.00000000        -15.00000000    
     0.000000000         0.000000000         0.000000000    
     0.000000000         0.000000000         0.000000000    
Au             262
    -13.00000000        -12.00000000        -15.00000000    
     0.000000000         0.000000000         0.000000000    
     0.000000000         0.000000000         0.000000000    
Au             263
    -13.00000000        -11.00000000        -15.00000000    
     0.000000000         0.000000000         0.000000000    
     0.000000000         0.000000000         0.000000000    
Au             264
    -13.00000000        -10.00000000        -15.00000000    
     0.000000000         0.000000000         0.000000000    
     0.000000000         0.000000000         0.000000000    
Au             265
    -13.00000000        -9.000000000        -15.00000000    
     0.000000000         0.000000000         0.000000000    
     0.000000000         0.000000000         0.000000000    
Au             266
    -13.00000000        -8.000000000        -15.00000000    
     0.000000000         0.000000000         0.000000000    
     0.000000000         0.000000000         0.000000000    
Au             267
    -13.00000000        -7.000000000        -15.00000000    
     0.000000000         0.000000000         0.000000000    
     0.000000000         0.000000000         0.000000000    
Au             268
    -13.00000000        -6.000000000        -15.00000000    
     0.000000000         0.000000000         0.000000000    
     0.000000000         0.000000000         0.000000000    
Au             269
    -13.00000000        -5.000000000        -15.00000000    
     0.000000000         0.000000000         0.000000000    
     0.000000000         0.000000000         0.000000000    
Au             270
    -13.00000000        -4.000000000        -15.00000000    
     0.000000000         0.000000000         0.000000000    
     0.000000000         0.000000000         0.000000000    
Au             271
    -13.00000000        -3.000000000        -15.00000000    
     0.000000000         0.000000000         0.000000000    
     0.000000000         0.000000000         0.000000000    
Au             272
    -13.00000000        -2.000000000        -15.00000000    
     0.000000000         0.000000000         0.000000000    
     0.000000000         0.000000000         0.000000000    
Au             273
    -13.00000000        -1.000000000        -15.00000000    
     0.000000000         0.000000000         0.000000000    
     0.000000000         0.000000000         0.000000000    
Au             274
    -13.00000000         0.000000000        -15.00000000    
     0.000000000         0.000000000         0.000000000    
     0.000000000         0.000000000         0.000000000    
Au             275
    -13.00000000         1.000000000        -15.00000000    
     0.000000000         0.000000000         0.000000000    
     0.000000000         0.000000000         0.000000000    
Au             276
    -13.00000000         2.000000000        -15.00000000    
     0.000000000         0.000000000         0.000000000    
     0.000000000         0.000000000         0.000000000    
Au             277
    -13.00000000         3.000000000        -15.00000000    
     0.000000000         0.000000000         0.000000000    
     0.000000000         0.000000000         0.000000000    
Au             278
    -13.00000000         4.000000000        -15.00000000    
     0.000000000         0.000000000         0.000000000    
     0.000000000         0.000000000         0.000000000    
Au             279
    -13.00000000         5.000000000        -15.00000000    
     0.000000000         0.000000000         0.000000000    
     0.000000000         0.000000000         0.000000000    
Au             280
    -13.00000000         6.000000000        -15.00000000    
     0.000000000         0.000000000         0.000000000    
     0.000000000         0.000000000         0.000000000    
Au             281
    -13.00000000         7.000000000        -15.00000000    
     0.000000000         0.000000000         0.000000000    
     0.000000000         0.000000000         0.000000000    
Au             282
    -13.00000000         8.000000000        -15.00000000    
     0.000000000         0.000000000         0.000000000    
     0.000000000         0.000000000         0.000000000    
Au             283
    -13.00000000         9.000000000        -15.00000000    
     0.000000000         0.000000000         0.000000000    
     0.000000000         0.000000000         0.000000000    
Au             284
    -13.00000000         10.00000000        -15.00000000    
     0.000000000         0.000000000         0.000000000    
     0.000000000         0.000000000         0.000000000    
Au             285
    -13.00000000         11.00000000        -15.00000000    
     0.000000000         0.000000000         0.000000000    
     0.000000000         0.000000000         0.000000000    
Au             286
    -13.00000000         12.00000000        -15.00000000    
     0.000000000         0.000000000         0.000000000    
     0.000000000         0.000000000         0.000000000    
Au             287
    -13.00000000         13.00000000        -15.00000000    
     0.000000000         0.000000000         0.000000000    
     0.000000000         0.000000000         0.000000000    
Au             288
    -13.00000000         14.00000000        -15.00000000    
     0.000000000         0.000000000         0.000000000    
     0.000000000         0.000000000         0.000000000    
Au             289
    -13.00000000         15.00000000        -15.00000000    
     0.000000000         0.000000000         0.000000000    
     0.000000000         0.000000000         0.000000000    
Au             290
    -13.00000000         16.00000000        -15.00000000    
     0.000000000         0.000000000         0.000000000    
     0.000000000         0.000000000         0.000000000    
Au             291
    -13.00000000         17.00000000        -15.00000000    
     0.000000000         0.000000000         0.000000000    
     0.000000000         0.000000000         0.000000000    
Au             292
    -13.00000000         18.00000000        -15.00000000    
     0.000000000         0.000000000         0.000000000    
     0.000000000         0.000000000         0.000000000    
Au             293
    -13.00000000         19.00000000        -15.00000000    
     0.000000000         0.000000000         0.000000000    
     0.000000000         0.000000000         0.000000000    
Au             294
    -13.00000000         20.00000000        -15.00000000    
     0.000000000         0.000000000         0.000000000    
     0.000000000         0.000000000         0.000000000    
Au             295
    -13.00000000         21.00000000        -15.00000000    
     0.000000000         0.000000000         0.000000000    
     0.000000000         0.000000000         0.000000000    
Au             296
    -13.00000000         22.00000000        -15.00000000    
     0.000000000         0.000000000         0.000000000    
     0.000000000         0.000000000         0.000000000    
Au             297
    -13.00000000         23.00000000        -15.00000000    
     0.000000000         0.000000000         0.000000000    
     0.000000000         0.000000000         0.000000000    
Au             298
    -13.00000000         24.00000000        -15.00000000    
     0.000000000         0.000000000         0.000000000    
     0.000000000         0.000000000         0.000000000    
Au             299
    -13.00000000         25.00000000        -15.00000000    
     0.000000000         0.000000000         0.000000000    
     0.000000000         0.000000000         0.000000000    
Au             300
    -13.00000000         26.00000000        -15.00000000    
     0.000000000         0.000000000         0.000000000    
     0.000000000         0.000000000         0.000000000    
Au             301
    -13.00000000         27.00000000        -15.00000000    
     0.000000000         0.000000000         0.000000000    
     0.000000000         0.000000000         0.000000000    
Au             302
    -13.00000000         28.00000000        -15.00000000    
     0.000000000         0.000000000         0.000000000    
     0.000000000         0.000000000         0.000000000    
Au             303
    -13.00000000         29.00000000        -15.00000000    
     0.000000000         0.000000000         0.000000000    
     0.000000000         0.000000000         0.000000000    
Au             304
    -13.00000000         30.00000000        -15.00000000    
     0.000000000         0.000000000         0.000000000    
     0.000000000         0.000000000         0.000000000    
Au             305
    -13.00000000         31.00000000        -15.00000000    
     0.000000000         0.000000000         0.000000000    
     0.000000000         0.000000000         0.000000000    
Au             306
    -13.00000000         32.00000000        -15.00000000    
     0.000000000         0.000000000         0.000000000    
     0.000000000         0.000000000         0.000000000    
Au             307
    -13.00000000         33.00000000        -15.00000000    
     0.000000000         0.000000000         0.000000000    
     0.000000000         0.000000000         0.000000000    
Au             308
    -13.00000000         34.00000000        -15.00000000    
     0.000000000         0.000000000         0.000000000    
     0.000000000         0.000000000         0.000000000    
Au             309
    -13.00000000         35.00000000        -15.00000000    
     0.000000000         0.000000000         0.000000000    
     0.000000000         0.000000000         0.000000000    
Au             310
    -13.00000000         36.00000000        -15.00000000    
     0.000000000         0.000000000         0.000000000    
     0.000000000         0.000000000         0.000000000    
Au             311
    -13.00000000         37.00000000        -15.00000000    
     0.000000000         0.000000000         0.000000000    
     0.000000000         0.000000000         0.000000000    
Au             312
    -13.00000000         38.00000000        -15.00000000    
     0.000000000         0.000000000         0.000000000    
     0.000000000         0.000000000         0.000000000    
Au             313
    -13.00000000         39.00000000        -15.00000000    
     0.000000000         0.000000000         0.000000000    
     0.000000000         0.000000000         0.000000000    
Au             314
    -13.00000000         40.00000000        -15.00000000    
     0.000000000         0.000000000         0.000000000    
     0.000000000         0.000000000         0.000000000    
Au             315
    -13.00000000         41.00000000        -15.00000000    
     0.000000000         0.000000000         0.000000000    
     0.000000000         0.000000000         0.000000000    
Au             316
    -13.00000000         42.00000000        -15.00000000    
     0.000000000         0.000000000         0.000000000    
     0.000000000         0.000000000         0.000000000    
Au             317
    -13.00000000         43.00000000        -15.00000000    
     0.000000000         0.000000000         0.000000000    
     0.000000000         0.000000000         0.000000000    
Au             318
    -13.00000000         44.00000000        -15.00000000    
     0.000000000         0.000000000         0.000000000    
     0.000000000         0.000000000         0.000000000    
Au             319
    -13.00000000         45.00000000        -15.00000000    
     0.000000000         0.000000000         0.000000000    
     0.000000000         0.000000000         0.000000000    
Au             320
    -13.00000000         46.00000000        -15.00000000    
     0.000000000         0.000000000         0.000000000    
     0.000000000         0.000000000         0.000000000    
Au             321
    -13.00000000         47.00000000        -15.00000000    
     0.000000000         0.000000000         0.000000000    
     0.000000000         0.000000000         0.000000000    
Au             322
    -13.00000000         48.00000000        -15.00000000    
     0.000000000         0.000000000         0.000000000    
     0.000000000         0.000000000         0.000000000    
Au             323
    -13.00000000         49.00000000        -15.00000000    
     0.000000000         0.000000000         0.000000000    
     0.000000000         0.000000000         0.000000000    
Au             324
    -13.00000000         50.00000000        -15.00000000    
     0.000000000         0.000000000         0.000000000    
     0.000000000         0.000000000         0.000000000    
Au             325
    -12.00000000        -50.00000000        -15.00000000    
     0.000000000         0.000000000         0.000000000    
     0.000000000         0.000000000         0.000000000    
Au             326
    -12.00000000        -49.00000000        -15.00000000    
     0.000000000         0.000000000         0.000000000    
     0.000000000         0.000000000         0.000000000    
Au             327
    -12.00000000        -48.00000000        -15.00000000    
     0.000000000         0.000000000         0.000000000    
     0.000000000         0.000000000         0.000000000    
Au             328
    -12.00000000        -47.00000000        -15.00000000    
     0.000000000         0.000000000         0.000000000    
     0.000000000         0.000000000         0.000000000    
Au             329
    -12.00000000        -46.00000000        -15.00000000    
     0.000000000         0.000000000         0.000000000    
     0.000000000         0.000000000         0.000000000    
Au             330
    -12.00000000        -45.00000000        -15.00000000    
     0.000000000         0.000000000         0.000000000    
     0.000000000         0.000000000         0.000000000    
Au             331
    -12.00000000        -44.00000000        -15.00000000    
     0.000000000         0.000000000         0.000000000    
     0.000000000         0.000000000         0.000000000    
Au             332
    -12.00000000        -43.00000000        -15.00000000    
     0.000000000         0.000000000         0.000000000    
     0.000000000         0.000000000         0.000000000    
Au             333
    -12.00000000        -42.00000000        -15.00000000    
     0.000000000         0.000000000         0.000000000    
     0.000000000         0.000000000         0.000000000    
Au             334
    -12.00000000        -41.00000000        -15.00000000    
     0.000000000         0.000000000         0.000000000    
     0.000000000         0.000000000         0.000000000    
Au             335
    -12.00000000        -40.00000000        -15.00000000    
     0.000000000         0.000000000         0.000000000    
     0.000000000         0.000000000         0.000000000    
Au             336
    -12.00000000        -39.00000000        -15.00000000    
     0.000000000         0.000000000         0.000000000    
     0.000000000         0.000000000         0.000000000    
Au             337
    -12.00000000        -38.00000000        -15.00000000    
     0.000000000         0.000000000         0.000000000    
     0.000000000         0.000000000         0.000000000    
Au             338
    -12.00000000        -37.00000000        -15.00000000    
     0.000000000         0.000000000         0.000000000    
     0.000000000         0.000000000         0.000000000    
Au             339
    -12.00000000        -36.00000000        -15.00000000    
     0.000000000         0.000000000         0.000000000    
     0.000000000         0.000000000         0.000000000    
Au             340
    -12.00000000        -35.00000000        -15.00000000    
     0.000000000         0.000000000         0.000000000    
     0.000000000         0.000000000         0.000000000    
Au             341
    -12.00000000        -34.00000000        -15.00000000    
     0.000000000         0.000000000         0.000000000    
     0.000000000         0.000000000         0.000000000    
Au             342
    -12.00000000        -33.00000000        -15.00000000    
     0.000000000         0.000000000         0.000000000    
     0.000000000         0.000000000         0.000000000    
Au             343
    -12.00000000        -32.00000000        -15.00000000    
     0.000000000         0.000000000         0.000000000    
     0.000000000         0.000000000         0.000000000    
Au             344
    -12.00000000        -31.00000000        -15.00000000    
     0.000000000         0.000000000         0.000000000    
     0.000000000         0.000000000         0.000000000    
Au             345
    -12.00000000        -30.00000000        -15.00000000    
     0.000000000         0.000000000         0.000000000    
     0.000000000         0.000000000         0.000000000    
Au             346
    -12.00000000        -29.00000000        -15.00000000    
     0.000000000         0.000000000         0.000000000    
     0.000000000         0.000000000         0.000000000    
Au             347
    -12.00000000        -28.00000000        -15.00000000    
     0.000000000         0.000000000         0.000000000    
     0.000000000         0.000000000         0.000000000    
Au             348
    -12.00000000        -27.00000000        -15.00000000    
     0.000000000         0.000000000         0.000000000    
     0.000000000         0.000000000         0.000000000    
Au             349
    -12.00000000        -26.00000000        -15.00000000    
     0.000000000         0.000000000         0.000000000    
     0.000000000         0.000000000         0.000000000    
Au             350
    -12.00000000        -25.00000000        -15.00000000    
     0.000000000         0.000000000         0.000000000    
     0.000000000         0.000000000         0.000000000    
Au             351
    -12.00000000        -24.00000000        -15.00000000    
     0.000000000         0.000000000         0.000000000    
     0.000000000         0.000000000         0.000000000    
Au             352
    -12.00000000        -23.00000000        -15.00000000    
     0.000000000         0.000000000         0.000000000    
     0.000000000         0.000000000         0.000000000    
Au             353
    -12.00000000        -22.00000000        -15.00000000    
     0.000000000         0.000000000         0.000000000    
     0.000000000         0.000000000         0.000000000    
Au             354
    -12.00000000        -21.00000000        -15.00000000    
     0.000000000         0.000000000         0.000000000    
     0.000000000         0.000000000         0.000000000    
Au             355
    -12.00000000        -20.00000000        -15.00000000    
     0.000000000         0.000000000         0.000000000    
     0.000000000         0.000000000         0.000000000    
Au             356
    -12.00000000        -19.00000000        -15.00000000    
     0.000000000         0.000000000         0.000000000    
     0.000000000         0.000000000         0.000000000    
Au             357
    -12.00000000        -18.00000000        -15.00000000    
     0.000000000         0.000000000         0.000000000    
     0.000000000         0.000000000         0.000000000    
Au             358
    -12.00000000        -17.00000000        -15.00000000    
     0.000000000         0.000000000         0.000000000    
     0.000000000         0.000000000         0.000000000    
Au             359
    -12.00000000        -16.00000000        -15.00000000    
     0.000000000         0.000000000         0.000000000    
     0.000000000         0.000000000         0.000000000    
Au             360
    -12.00000000        -15.00000000        -15.00000000    
     0.000000000         0.000000000         0.000000000    
     0.000000000         0.000000000         0.000000000    
Au             361
    -12.00000000        -14.00000000        -15.00000000    
     0.000000000         0.000000000         0.000000000    
     0.000000000         0.000000000         0.000000000    
Au             362
    -12.00000000        -13.00000000        -15.00000000    
     0.000000000         0.000000000         0.000000000    
     0.000000000         0.000000000         0.000000000    
Au             363
    -12.00000000        -12.00000000        -15.00000000    
     0.000000000         0.000000000         0.000000000    
     0.000000000         0.000000000         0.000000000    
Au             364
    -12.00000000        -11.00000000        -15.00000000    
     0.000000000         0.000000000         0.000000000    
     0.000000000         0.000000000         0.000000000    
Au             365
    -12.00000000        -10.00000000        -15.00000000    
     0.000000000         0.000000000         0.000000000    
     0.000000000         0.000000000         0.000000000    
Au             366
    -12.00000000        -9.000000000        -15.00000000    
     0.000000000         0.000000000         0.000000000    
     0.000000000         0.000000000         0.000000000    
Au             367
    -12.00000000        -8.000000000        -15.00000000    
     0.000000000         0.000000000         0.000000000    
     0.000000000         0.000000000         0.000000000    
Au             368
    -12.00000000        -7.000000000        -15.00000000    
     0.000000000         0.000000000         0.000000000    
     0.000000000         0.000000000         0.000000000    
Au             369
    -12.00000000        -6.000000000        -15.00000000    
     0.000000000         0.000000000         0.000000000    
     0.000000000         0.000000000         0.000000000    
Au             370
    -12.00000000        -5.000000000        -15.00000000    
     0.000000000         0.000000000         0.000000000    
     0.000000000         0.000000000         0.000000000    
Au             371
    -12.00000000        -4.000000000        -15.00000000    
     0.000000000         0.000000000         0.000000000    
     0.000000000         0.000000000         0.000000000    
Au             372
    -12.00000000        -3.000000000        -15.00000000    
     0.000000000         0.000000000         0.000000000    
     0.000000000         0.000000000         0.000000000    
Au             373
    -12.00000000        -2.000000000        -15.00000000    
     0.000000000         0.000000000         0.000000000    
     0.000000000         0.000000000         0.000000000    
Au             374
    -12.00000000        -1.000000000        -15.00000000    
     0.000000000         0.000000000         0.000000000    
     0.000000000         0.000000000         0.000000000    
Au             375
    -12.00000000         0.000000000        -15.00000000    
     0.000000000         0.000000000         0.000000000    
     0.000000000         0.000000000         0.000000000    
Au             376
    -12.00000000         1.000000000        -15.00000000    
     0.000000000         0.000000000         0.000000000    
     0.000000000         0.000000000         0.000000000    
Au             377
    -12.00000000         2.000000000        -15.00000000    
     0.000000000         0.000000000         0.000000000    
     0.000000000         0.000000000         0.000000000    
Au             378
    -12.00000000         3.000000000        -15.00000000    
     0.000000000         0.000000000         0.000000000    
     0.000000000         0.000000000         0.000000000    
Au             379
    -12.00000000         4.000000000        -15.00000000    
     0.000000000         0.000000000         0.000000000    
     0.000000000         0.000000000         0.000000000    
Au             380
    -12.00000000         5.000000000        -15.00000000    
     0.000000000         0.000000000         0.000000000    
     0.000000000         0.000000000         0.000000000    
Au             381
    -12.00000000         6.000000000        -15.00000000    
     0.000000000         0.000000000         0.000000000    
     0.000000000         0.000000000         0.000000000    
Au             382
    -12.00000000         7.000000000        -15.00000000    
     0.000000000         0.000000000         0.000000000    
     0.000000000         0.000000000         0.000000000    
Au             383
    -12.00000000         8.000000000        -15.00000000    
     0.000000000         0.000000000         0.000000000    
     0.000000000         0.000000000         0.000000000    
Au             384
    -12.00000000         9.000000000        -15.00000000    
     0.000000000         0.000000000         0.000000000    
     0.000000000         0.000000000         0.000000000    
Au             385
    -12.00000000         10.00000000        -15.00000000    
     0.000000000         0.000000000         0.000000000    
     0.000000000         0.000000000         0.000000000    
Au             386
    -12.00000000         11.00000000        -15.00000000    
     0.000000000         0.000000000         0.000000000    
     0.000000000         0.000000000         0.000000000    
Au             387
    -12.00000000         12.00000000        -15.00000000    
     0.000000000         0.000000000         0.000000000    
     0.000000000         0.000000000         0.000000000    
Au             388
    -12.00000000         13.00000000        -15.00000000    
     0.000000000         0.000000000         0.000000000    
     0.000000000         0.000000000         0.000000000    
Au             389
    -12.00000000         14.00000000        -15.00000000    
     0.000000000         0.000000000         0.000000000    
     0.000000000         0.000000000         0.000000000    
Au             390
    -12.00000000         15.00000000        -15.00000000    
     0.000000000         0.000000000         0.000000000    
     0.000000000         0.000000000         0.000000000    
Au             391
    -12.00000000         16.00000000        -15.00000000    
     0.000000000         0.000000000         0.000000000    
     0.000000000         0.000000000         0.000000000    
Au             392
    -12.00000000         17.00000000        -15.00000000    
     0.000000000         0.000000000         0.000000000    
     0.000000000         0.000000000         0.000000000    
Au             393
    -12.00000000         18.00000000        -15.00000000    
     0.000000000         0.000000000         0.000000000    
     0.000000000         0.000000000         0.000000000    
Au             394
    -12.00000000         19.00000000        -15.00000000    
     0.000000000         0.000000000         0.000000000    
     0.000000000         0.000000000         0.000000000    
Au             395
    -12.00000000         20.00000000        -15.00000000    
     0.000000000         0.000000000         0.000000000    
     0.000000000         0.000000000         0.000000000    
Au             396
    -12.00000000         21.00000000        -15.00000000    
     0.000000000         0.000000000         0.000000000    
     0.000000000         0.000000000         0.000000000    
Au             397
    -12.00000000         22.00000000        -15.00000000    
     0.000000000         0.000000000         0.000000000    
     0.000000000         0.000000000         0.000000000    
Au             398
    -12.00000000         23.00000000        -15.00000000    
     0.000000000         0.000000000         0.000000000    
     0.000000000         0.000000000         0.000000000    
Au             399
    -12.00000000         24.00000000        -15.00000000    
     0.000000000         0.000000000         0.000000000    
     0.000000000         0.000000000         0.000000000    
Au             400
    -12.00000000         25.00000000        -15.00000000    
     0.000000000         0.000000000         0.000000000    
     0.000000000         0.000000000         0.000000000    
Au             401
    -12.00000000         26.00000000        -15.00000000    
     0.000000000         0.000000000         0.000000000    
     0.000000000         0.000000000         0.000000000    
Au             402
    -12.00000000         27.00000000        -15.00000000    
     0.000000000         0.000000000         0.000000000    
     0.000000000         0.000000000         0.000000000    
Au             403
    -12.00000000         28.00000000        -15.00000000    
     0.000000000         0.000000000         0.000000000    
     0.000000000         0.000000000         0.000000000    
Au             404
    -12.00000000         29.00000000        -15.00000000    
     0.000000000         0.000000000         0.000000000    
     0.000000000         0.000000000         0.000000000    
Au             405
    -12.00000000         30.00000000        -15.00000000    
     0.000000000         0.000000000         0.000000000    
     0.000000000         0.000000000         0.000000000    
Au             406
    -12.00000000         31.00000000        -15.00000000    
     0.000000000         0.000000000         0.000000000    
     0.000000000         0.000000000         0.000000000    
Au             407
    -12.00000000         32.00000000        -15.00000000    
     0.000000000         0.000000000         0.000000000    
     0.000000000         0.000000000         0.000000000    
Au             408
    -12.00000000         33.00000000        -15.00000000    
     0.000000000         0.000000000         0.000000000    
     0.000000000         0.000000000         0.000000000    
Au             409
    -12.00000000         34.00000000        -15.00000000    
     0.000000000         0.000000000         0.000000000    
     0.000000000         0.000000000         0.000000000    
Au             410
    -12.00000000         35.00000000        -15.00000000    
     0.000000000         0.000000000         0.000000000    
     0.000000000         0.000000000         0.000000000    
Au             411
    -12.00000000         36.00000000        -15.00000000    
     0.000000000         0.000000000         0.000000000    
     0.000000000         0.000000000         0.000000000    
Au             412
    -12.00000000         37.00000000        -15.00000000    
     0.000000000         0.000000000         0.000000000    
     0.000000000         0.000000000         0.000000000    
Au             413
    -12.00000000         38.00000000        -15.00000000    
     0.000000000         0.000000000         0.000000000    
     0.000000000         0.000000000         0.000000000    
Au             414
    -12.00000000         39.00000000        -15.00000000    
     0.000000000         0.000000000         0.000000000    
     0.000000000         0.000000000         0.000000000    
Au             415
    -12.00000000         40.00000000        -15.00000000    
     0.000000000         0.000000000         0.000000000    
     0.000000000         0.000000000         0.000000000    
Au             416
    -12.00000000         41.00000000        -15.00000000    
     0.000000000         0.000000000         0.000000000    
     0.000000000         0.000000000         0.000000000    
Au             417
    -12.00000000         42.00000000        -15.00000000    
     0.000000000         0.000000000         0.000000000    
     0.000000000         0.000000000         0.000000000    
Au             418
    -12.00000000         43.00000000        -15.00000000    
     0.000000000         0.000000000         0.000000000    
     0.000000000         0.000000000         0.000000000    
Au             419
    -12.00000000         44.00000000        -15.00000000    
     0.000000000         0.000000000         0.000000000    
     0.000000000         0.000000000         0.000000000    
Au             420
    -12.00000000         45.00000000        -15.00000000    
     0.000000000         0.000000000         0.000000000    
     0.000000000         0.000000000         0.000000000    
Au             421
    -12.00000000         46.00000000        -15.00000000    
     0.000000000         0.000000000         0.000000000    
     0.000000000         0.000000000         0.000000000    
Au             422
    -12.00000000         47.00000000        -15.00000000    
     0.000000000         0.000000000         0.000000000    
     0.000000000         0.000000000         0.000000000    
Au             423
    -12.00000000         48.00000000        -15.00000000    
     0.000000000         0.000000000         0.000000000    
     0.000000000         0.000000000         0.000000000    
Au             424
    -12.00000000         49.00000000        -15.00000000    
     0.000000000         0.000000000         0.000000000    
     0.000000000         0.000000000         0.000000000    
Au             425
    -12.00000000         50.00000000        -15.00000000    
     0.000000000         0.000000000         0.000000000    
     0.000000000         0.000000000         0.000000000    
Au             426
    -11.00000000        -50.00000000        -15.00000000    
     0.000000000         0.000000000         0.000000000    
     0.000000000         0.000000000         0.000000000    
Au             427
    -11.00000000        -49.00000000        -15.00000000    
     0.000000000         0.000000000         0.000000000    
     0.000000000         0.000000000         0.000000000    
Au             428
    -11.00000000        -48.00000000        -15.00000000    
     0.000000000         0.000000000         0.000000000    
     0.000000000         0.000000000         0.000000000    
Au             429
    -11.00000000        -47.00000000        -15.00000000    
     0.000000000         0.000000000         0.000000000    
     0.000000000         0.000000000         0.000000000    
Au             430
    -11.00000000        -46.00000000        -15.00000000    
     0.000000000         0.000000000         0.000000000    
     0.000000000         0.000000000         0.000000000    
Au             431
    -11.00000000        -45.00000000        -15.00000000    
     0.000000000         0.000000000         0.000000000    
     0.000000000         0.000000000         0.000000000    
Au             432
    -11.00000000        -44.00000000        -15.00000000    
     0.000000000         0.000000000         0.000000000    
     0.000000000         0.000000000         0.000000000    
Au             433
    -11.00000000        -43.00000000        -15.00000000    
     0.000000000         0.000000000         0.000000000    
     0.000000000         0.000000000         0.000000000    
Au             434
    -11.00000000        -42.00000000        -15.00000000    
     0.000000000         0.000000000         0.000000000    
     0.000000000         0.000000000         0.000000000    
Au             435
    -11.00000000        -41.00000000        -15.00000000    
     0.000000000         0.000000000         0.000000000    
     0.000000000         0.000000000         0.000000000    
Au             436
    -11.00000000        -40.00000000        -15.00000000    
     0.000000000         0.000000000         0.000000000    
     0.000000000         0.000000000         0.000000000    
Au             437
    -11.00000000        -39.00000000        -15.00000000    
     0.000000000         0.000000000         0.000000000    
     0.000000000         0.000000000         0.000000000    
Au             438
    -11.00000000        -38.00000000        -15.00000000    
     0.000000000         0.000000000         0.000000000    
     0.000000000         0.000000000         0.000000000    
Au             439
    -11.00000000        -37.00000000        -15.00000000    
     0.000000000         0.000000000         0.000000000    
     0.000000000         0.000000000         0.000000000    
Au             440
    -11.00000000        -36.00000000        -15.00000000    
     0.000000000         0.000000000         0.000000000    
     0.000000000         0.000000000         0.000000000    
Au             441
    -11.00000000        -35.00000000        -15.00000000    
     0.000000000         0.000000000         0.000000000    
     0.000000000         0.000000000         0.000000000    
Au             442
    -11.00000000        -34.00000000        -15.00000000    
     0.000000000         0.000000000         0.000000000    
     0.000000000         0.000000000         0.000000000    
Au             443
    -11.00000000        -33.00000000        -15.00000000    
     0.000000000         0.000000000         0.000000000    
     0.000000000         0.000000000         0.000000000    
Au             444
    -11.00000000        -32.00000000        -15.00000000    
     0.000000000         0.000000000         0.000000000    
     0.000000000         0.000000000         0.000000000    
Au             445
    -11.00000000        -31.00000000        -15.00000000    
     0.000000000         0.000000000         0.000000000    
     0.000000000         0.000000000         0.000000000    
Au             446
    -11.00000000        -30.00000000        -15.00000000    
     0.000000000         0.000000000         0.000000000    
     0.000000000         0.000000000         0.000000000    
Au             447
    -11.00000000        -29.00000000        -15.00000000    
     0.000000000         0.000000000         0.000000000    
     0.000000000         0.000000000         0.000000000    
Au             448
    -11.00000000        -28.00000000        -15.00000000    
     0.000000000         0.000000000         0.000000000    
     0.000000000         0.000000000         0.000000000    
Au             449
    -11.00000000        -27.00000000        -15.00000000    
     0.000000000         0.000000000         0.000000000    
     0.000000000         0.000000000         0.000000000    
Au             450
    -11.00000000        -26.00000000        -15.00000000    
     0.000000000         0.000000000         0.000000000    
     0.000000000         0.000000000         0.000000000    
Au             451
    -11.00000000        -25.00000000        -15.00000000    
     0.000000000         0.000000000         0.000000000    
     0.000000000         0.000000000         0.000000000    
Au             452
    -11.00000000        -24.00000000        -15.00000000    
     0.000000000         0.000000000         0.000000000    
     0.000000000         0.000000000         0.000000000    
Au             453
    -11.00000000        -23.00000000        -15.00000000    
     0.000000000         0.000000000         0.000000000    
     0.000000000         0.000000000         0.000000000    
Au             454
    -11.00000000        -22.00000000        -15.00000000    
     0.000000000         0.000000000         0.000000000    
     0.000000000         0.000000000         0.000000000    
Au             455
    -11.00000000        -21.00000000        -15.00000000    
     0.000000000         0.000000000         0.000000000    
     0.000000000         0.000000000         0.000000000    
Au             456
    -11.00000000        -20.00000000        -15.00000000    
     0.000000000         0.000000000         0.000000000    
     0.000000000         0.000000000         0.000000000    
Au             457
    -11.00000000        -19.00000000        -15.00000000    
     0.000000000         0.000000000         0.000000000    
     0.000000000         0.000000000         0.000000000    
Au             458
    -11.00000000        -18.00000000        -15.00000000    
     0.000000000         0.000000000         0.000000000    
     0.000000000         0.000000000         0.000000000    
Au             459
    -11.00000000        -17.00000000        -15.00000000    
     0.000000000         0.000000000         0.000000000    
     0.000000000         0.000000000         0.000000000    
Au             460
    -11.00000000        -16.00000000        -15.00000000    
     0.000000000         0.000000000         0.000000000    
     0.000000000         0.000000000         0.000000000    
Au             461
    -11.00000000        -15.00000000        -15.00000000    
     0.000000000         0.000000000         0.000000000    
     0.000000000         0.000000000         0.000000000    
Au             462
    -11.00000000        -14.00000000        -15.00000000    
     0.000000000         0.000000000         0.000000000    
     0.000000000         0.000000000         0.000000000    
Au             463
    -11.00000000        -13.00000000        -15.00000000    
     0.000000000         0.000000000         0.000000000    
     0.000000000         0.000000000         0.000000000    
Au             464
    -11.00000000        -12.00000000        -15.00000000    
     0.000000000         0.000000000         0.000000000    
     0.000000000         0.000000000         0.000000000    
Au             465
    -11.00000000        -11.00000000        -15.00000000    
     0.000000000         0.000000000         0.000000000    
     0.000000000         0.000000000         0.000000000    
Au             466
    -11.00000000        -10.00000000        -15.00000000    
     0.000000000         0.000000000         0.000000000    
     0.000000000         0.000000000         0.000000000    
Au             467
    -11.00000000        -9.000000000        -15.00000000    
     0.000000000         0.000000000         0.000000000    
     0.000000000         0.000000000         0.000000000    
Au             468
    -11.00000000        -8.000000000        -15.00000000    
     0.000000000         0.000000000         0.000000000    
     0.000000000         0.000000000         0.000000000    
Au             469
    -11.00000000        -7.000000000        -15.00000000    
     0.000000000         0.000000000         0.000000000    
     0.000000000         0.000000000         0.000000000    
Au             470
    -11.00000000        -6.000000000        -15.00000000    
     0.000000000         0.000000000         0.000000000    
     0.000000000         0.000000000         0.000000000    
Au             471
    -11.00000000        -5.000000000        -15.00000000    
     0.000000000         0.000000000         0.000000000    
     0.000000000         0.000000000         0.000000000    
Au             472
    -11.00000000        -4.000000000        -15.00000000    
     0.000000000         0.000000000         0.000000000    
     0.000000000         0.000000000         0.000000000    
Au             473
    -11.00000000        -3.000000000        -15.00000000    
     0.000000000         0.000000000         0.000000000    
     0.000000000         0.000000000         0.000000000    
Au             474
    -11.00000000        -2.000000000        -15.00000000    
     0.000000000         0.000000000         0.000000000    
     0.000000000         0.000000000         0.000000000    
Au             475
    -11.00000000        -1.000000000        -15.00000000    
     0.000000000         0.000000000         0.000000000    
     0.000000000         0.000000000         0.000000000    
Au             476
    -11.00000000         0.000000000        -15.00000000    
     0.000000000         0.000000000         0.000000000    
     0.000000000         0.000000000         0.000000000    
Au             477
    -11.00000000         1.000000000        -15.00000000    
     0.000000000         0.000000000         0.000000000    
     0.000000000         0.000000000         0.000000000    
Au             478
    -11.00000000         2.000000000        -15.00000000    
     0.000000000         0.000000000         0.000000000    
     0.000000000         0.000000000         0.000000000    
Au             479
    -11.00000000         3.000000000        -15.00000000    
     0.000000000         0.000000000         0.000000000    
     0.000000000         0.000000000         0.000000000    
Au             480
    -11.00000000         4.000000000        -15.00000000    
     0.000000000         0.000000000         0.000000000    
     0.000000000         0.000000000         0.000000000    
Au             481
    -11.00000000         5.000000000        -15.00000000    
     0.000000000         0.000000000         0.000000000    
     0.000000000         0.000000000         0.000000000    
Au             482
    -11.00000000         6.000000000        -15.00000000    
     0.000000000         0.000000000         0.000000000    
     0.000000000         0.000000000         0.000000000    
Au             483
    -11.00000000         7.000000000        -15.00000000    
     0.000000000         0.000000000         0.000000000    
     0.000000000         0.000000000         0.000000000    
Au             484
    -11.00000000         8.000000000        -15.00000000    
     0.000000000         0.000000000         0.000000000    
     0.000000000         0.000000000         0.000000000    
Au             485
    -11.00000000         9.000000000        -15.00000000    
     0.000000000         0.000000000         0.000000000    
     0.000000000         0.000000000         0.000000000    
Au             486
    -11.00000000         10.00000000        -15.00000000    
     0.000000000         0.000000000         0.000000000    
     0.000000000         0.000000000         0.000000000    
Au             487
    -11.00000000         11.00000000        -15.00000000    
     0.000000000         0.000000000         0.000000000    
     0.000000000         0.000000000         0.000000000    
Au             488
    -11.00000000         12.00000000        -15.00000000    
     0.000000000         0.000000000         0.000000000    
     0.000000000         0.000000000         0.000000000    
Au             489
    -11.00000000         13.00000000        -15.00000000    
     0.000000000         0.000000000         0.000000000    
     0.000000000         0.000000000         0.000000000    
Au             490
    -11.00000000         14.00000000        -15.00000000    
     0.000000000         0.000000000         0.000000000    
     0.000000000         0.000000000         0.000000000    
Au             491
    -11.00000000         15.00000000        -15.00000000    
     0.000000000         0.000000000         0.000000000    
     0.000000000         0.000000000         0.000000000    
Au             492
    -11.00000000         16.00000000        -15.00000000    
     0.000000000         0.000000000         0.000000000    
     0.000000000         0.000000000         0.000000000    
Au             493
    -11.00000000         17.00000000        -15.00000000    
     0.000000000         0.000000000         0.000000000    
     0.000000000         0.000000000         0.000000000    
Au             494
    -11.00000000         18.00000000        -15.00000000    
     0.000000000         0.000000000         0.000000000    
     0.000000000         0.000000000         0.000000000    
Au             495
    -11.00000000         19.00000000        -15.00000000    
     0.000000000         0.000000000         0.000000000    
     0.000000000         0.000000000         0.000000000    
Au             496
    -11.00000000         20.00000000        -15.00000000    
     0.000000000         0.000000000         0.000000000    
     0.000000000         0.000000000         0.000000000    
Au             497
    -11.00000000         21.00000000        -15.00000000    
     0.000000000         0.000000000         0.000000000    
     0.000000000         0.000000000         0.000000000    
Au             498
    -11.00000000         22.00000000        -15.00000000    
     0.000000000         0.000000000         0.000000000    
     0.000000000         0.000000000         0.000000000    
Au             499
    -11.00000000         23.00000000        -15.00000000    
     0.000000000         0.000000000         0.000000000    
     0.000000000         0.000000000         0.000000000    
Au             500
    -11.00000000         24.00000000        -15.00000000    
     0.000000000         0.000000000         0.000000000    
     0.000000000         0.000000000         0.000000000    
Au             501
    -11.00000000         25.00000000        -15.00000000    
     0.000000000         0.000000000         0.000000000    
     0.000000000         0.000000000         0.000000000    
Au             502
    -11.00000000         26.00000000        -15.00000000    
     0.000000000         0.000000000         0.000000000    
     0.000000000         0.000000000         0.000000000    
Au             503
    -11.00000000         27.00000000        -15.00000000    
     0.000000000         0.000000000         0.000000000    
     0.000000000         0.000000000         0.000000000    
Au             504
    -11.00000000         28.00000000        -15.00000000    
     0.000000000         0.000000000         0.000000000    
     0.000000000         0.000000000         0.000000000    
Au             505
    -11.00000000         29.00000000        -15.00000000    
     0.000000000         0.000000000         0.000000000    
     0.000000000         0.000000000         0.000000000    
Au             506
    -11.00000000         30.00000000        -15.00000000    
     0.000000000         0.000000000         0.000000000    
     0.000000000         0.000000000         0.000000000    
Au             507
    -11.00000000         31.00000000        -15.00000000    
     0.000000000         0.000000000         0.000000000    
     0.000000000         0.000000000         0.000000000    
Au             508
    -11.00000000         32.00000000        -15.00000000    
     0.000000000         0.000000000         0.000000000    
     0.000000000         0.000000000         0.000000000    
Au             509
    -11.00000000         33.00000000        -15.00000000    
     0.000000000         0.000000000         0.000000000    
     0.000000000         0.000000000         0.000000000    
Au             510
    -11.00000000         34.00000000        -15.00000000    
     0.000000000         0.000000000         0.000000000    
     0.000000000         0.000000000         0.000000000    
Au             511
    -11.00000000         35.00000000        -15.00000000    
     0.000000000         0.000000000         0.000000000    
     0.000000000         0.000000000         0.000000000    
Au             512
    -11.00000000         36.00000000        -15.00000000    
     0.000000000         0.000000000         0.000000000    
     0.000000000         0.000000000         0.000000000    
Au             513
    -11.00000000         37.00000000        -15.00000000    
     0.000000000         0.000000000         0.000000000    
     0.000000000         0.000000000         0.000000000    
Au             514
    -11.00000000         38.00000000        -15.00000000    
     0.000000000         0.000000000         0.000000000    
     0.000000000         0.000000000         0.000000000    
Au             515
    -11.00000000         39.00000000        -15.00000000    
     0.000000000         0.000000000         0.000000000    
     0.000000000         0.000000000         0.000000000    
Au             516
    -11.00000000         40.00000000        -15.00000000    
     0.000000000         0.000000000         0.000000000    
     0.000000000         0.000000000         0.000000000    
Au             517
    -11.00000000         41.00000000        -15.00000000    
     0.000000000         0.000000000         0.000000000    
     0.000000000         0.000000000         0.000000000    
Au             518
    -11.00000000         42.00000000        -15.00000000    
     0.000000000         0.000000000         0.000000000    
     0.000000000         0.000000000         0.000000000    
Au             519
    -11.00000000         43.00000000        -15.00000000    
     0.000000000         0.000000000         0.000000000    
     0.000000000         0.000000000         0.000000000    
Au             520
    -11.00000000         44.00000000        -15.00000000    
     0.000000000         0.000000000         0.000000000    
     0.000000000         0.000000000         0.000000000    
Au             521
    -11.00000000         45.00000000        -15.00000000    
     0.000000000         0.000000000         0.000000000    
     0.000000000         0.000000000         0.000000000    
Au             522
    -11.00000000         46.00000000        -15.00000000    
     0.000000000         0.000000000         0.000000000    
     0.000000000         0.000000000         0.000000000    
Au             523
    -11.00000000         47.00000000        -15.00000000    
     0.000000000         0.000000000         0.000000000    
     0.000000000         0.000000000         0.000000000    
Au             524
    -11.00000000         48.00000000        -15.00000000    
     0.000000000         0.000000000         0.000000000    
     0.000000000         0.000000000         0.000000000    
Au             525
    -11.00000000         49.00000000        -15.00000000    
     0.000000000         0.000000000         0.000000000    
     0.000000000         0.000000000         0.000000000    
Au             526
    -11.00000000         50.00000000        -15.00000000    
     0.000000000         0.000000000         0.000000000    
     0.000000000         0.000000000         0.000000000    
Au             527
    -10.00000000        -50.00000000        -15.00000000    
     0.000000000         0.000000000         0.000000000    
     0.000000000         0.000000000         0.000000000    
Au             528
    -10.00000000        -49.00000000        -15.00000000    
     0.000000000         0.000000000         0.000000000    
     0.000000000         0.000000000         0.000000000    
Au             529
    -10.00000000        -48.00000000        -15.00000000    
     0.000000000         0.000000000         0.000000000    
     0.000000000         0.000000000         0.000000000    
Au             530
    -10.00000000        -47.00000000        -15.00000000    
     0.000000000         0.000000000         0.000000000    
     0.000000000         0.000000000         0.000000000    
Au             531
    -10.00000000        -46.00000000        -15.00000000    
     0.000000000         0.000000000         0.000000000    
     0.000000000         0.000000000         0.000000000    
Au             532
    -10.00000000        -45.00000000        -15.00000000    
     0.000000000         0.000000000         0.000000000    
     0.000000000         0.000000000         0.000000000    
Au             533
    -10.00000000        -44.00000000        -15.00000000    
     0.000000000         0.000000000         0.000000000    
     0.000000000         0.000000000         0.000000000    
Au             534
    -10.00000000        -43.00000000        -15.00000000    
     0.000000000         0.000000000         0.000000000    
     0.000000000         0.000000000         0.000000000    
Au             535
    -10.00000000        -42.00000000        -15.00000000    
     0.000000000         0.000000000         0.000000000    
     0.000000000         0.000000000         0.000000000    
Au             536
    -10.00000000        -41.00000000        -15.00000000    
     0.000000000         0.000000000         0.000000000    
     0.000000000         0.000000000         0.000000000    
Au             537
    -10.00000000        -40.00000000        -15.00000000    
     0.000000000         0.000000000         0.000000000    
     0.000000000         0.000000000         0.000000000    
Au             538
    -10.00000000        -39.00000000        -15.00000000    
     0.000000000         0.000000000         0.000000000    
     0.000000000         0.000000000         0.000000000    
Au             539
    -10.00000000        -38.00000000        -15.00000000    
     0.000000000         0.000000000         0.000000000    
     0.000000000         0.000000000         0.000000000    
Au             540
    -10.00000000        -37.00000000        -15.00000000    
     0.000000000         0.000000000         0.000000000    
     0.000000000         0.000000000         0.000000000    
Au             541
    -10.00000000        -36.00000000        -15.00000000    
     0.000000000         0.000000000         0.000000000    
     0.000000000         0.000000000         0.000000000    
Au             542
    -10.00000000        -35.00000000        -15.00000000    
     0.000000000         0.000000000         0.000000000    
     0.000000000         0.000000000         0.000000000    
Au             543
    -10.00000000        -34.00000000        -15.00000000    
     0.000000000         0.000000000         0.000000000    
     0.000000000         0.000000000         0.000000000    
Au             544
    -10.00000000        -33.00000000        -15.00000000    
     0.000000000         0.000000000         0.000000000    
     0.000000000         0.000000000         0.000000000    
Au             545
    -10.00000000        -32.00000000        -15.00000000    
     0.000000000         0.000000000         0.000000000    
     0.000000000         0.000000000         0.000000000    
Au             546
    -10.00000000        -31.00000000        -15.00000000    
     0.000000000         0.000000000         0.000000000    
     0.000000000         0.000000000         0.000000000    
Au             547
    -10.00000000        -30.00000000        -15.00000000    
     0.000000000         0.000000000         0.000000000    
     0.000000000         0.000000000         0.000000000    
Au             548
    -10.00000000        -29.00000000        -15.00000000    
     0.000000000         0.000000000         0.000000000    
     0.000000000         0.000000000         0.000000000    
Au             549
    -10.00000000        -28.00000000        -15.00000000    
     0.000000000         0.000000000         0.000000000    
     0.000000000         0.000000000         0.000000000    
Au             550
    -10.00000000        -27.00000000        -15.00000000    
     0.000000000         0.000000000         0.000000000    
     0.000000000         0.000000000         0.000000000    
Au             551
    -10.00000000        -26.00000000        -15.00000000    
     0.000000000         0.000000000         0.000000000    
     0.000000000         0.000000000         0.000000000    
Au             552
    -10.00000000        -25.00000000        -15.00000000    
     0.000000000         0.000000000         0.000000000    
     0.000000000         0.000000000         0.000000000    
Au             553
    -10.00000000        -24.00000000        -15.00000000    
     0.000000000         0.000000000         0.000000000    
     0.000000000         0.000000000         0.000000000    
Au             554
    -10.00000000        -23.00000000        -15.00000000    
     0.000000000         0.000000000         0.000000000    
     0.000000000         0.000000000         0.000000000    
Au             555
    -10.00000000        -22.00000000        -15.00000000    
     0.000000000         0.000000000         0.000000000    
     0.000000000         0.000000000         0.000000000    
Au             556
    -10.00000000        -21.00000000        -15.00000000    
     0.000000000         0.000000000         0.000000000    
     0.000000000         0.000000000         0.000000000    
Au             557
    -10.00000000        -20.00000000        -15.00000000    
     0.000000000         0.000000000         0.000000000    
     0.000000000         0.000000000         0.000000000    
Au             558
    -10.00000000        -19.00000000        -15.00000000    
     0.000000000         0.000000000         0.000000000    
     0.000000000         0.000000000         0.000000000    
Au             559
    -10.00000000        -18.00000000        -15.00000000    
     0.000000000         0.000000000         0.000000000    
     0.000000000         0.000000000         0.000000000    
Au             560
    -10.00000000        -17.00000000        -15.00000000    
     0.000000000         0.000000000         0.000000000    
     0.000000000         0.000000000         0.000000000    
Au             561
    -10.00000000        -16.00000000        -15.00000000    
     0.000000000         0.000000000         0.000000000    
     0.000000000         0.000000000         0.000000000    
Au             562
    -10.00000000        -15.00000000        -15.00000000    
     0.000000000         0.000000000         0.000000000    
     0.000000000         0.000000000         0.000000000    
Au             563
    -10.00000000        -14.00000000        -15.00000000    
     0.000000000         0.000000000         0.000000000    
     0.000000000         0.000000000         0.000000000    
Au             564
    -10.00000000        -13.00000000        -15.00000000    
     0.000000000         0.000000000         0.000000000    
     0.000000000         0.000000000         0.000000000    
Au             565
    -10.00000000        -12.00000000        -15.00000000    
     0.000000000         0.000000000         0.000000000    
     0.000000000         0.000000000         0.000000000    
Au             566
    -10.00000000        -11.00000000        -15.00000000    
     0.000000000         0.000000000         0.000000000    
     0.000000000         0.000000000         0.000000000    
Au             567
    -10.00000000        -10.00000000        -15.00000000    
     0.000000000         0.000000000         0.000000000    
     0.000000000         0.000000000         0.000000000    
Au             568
    -10.00000000        -9.000000000        -15.00000000    
     0.000000000         0.000000000         0.000000000    
     0.000000000         0.000000000         0.000000000    
Au             569
    -10.00000000        -8.000000000        -15.00000000    
     0.000000000         0.000000000         0.000000000    
     0.000000000         0.000000000         0.000000000    
Au             570
    -10.00000000        -7.000000000        -15.00000000    
     0.000000000         0.000000000         0.000000000    
     0.000000000         0.000000000         0.000000000    
Au             571
    -10.00000000        -6.000000000        -15.00000000    
     0.000000000         0.000000000         0.000000000    
     0.000000000         0.000000000         0.000000000    
Au             572
    -10.00000000        -5.000000000        -15.00000000    
     0.000000000         0.000000000         0.000000000    
     0.000000000         0.000000000         0.000000000    
Au             573
    -10.00000000        -4.000000000        -15.00000000    
     0.000000000         0.000000000         0.000000000    
     0.000000000         0.000000000         0.000000000    
Au             574
    -10.00000000        -3.000000000        -15.00000000    
     0.000000000         0.000000000         0.000000000    
     0.000000000         0.000000000         0.000000000    
Au             575
    -10.00000000        -2.000000000        -15.00000000    
     0.000000000         0.000000000         0.000000000    
     0.000000000         0.000000000         0.000000000    
Au             576
    -10.00000000        -1.000000000        -15.00000000    
     0.000000000         0.000000000         0.000000000    
     0.000000000         0.000000000         0.000000000    
Au             577
    -10.00000000         0.000000000        -15.00000000    
     0.000000000         0.000000000         0.000000000    
     0.000000000         0.000000000         0.000000000    
Au             578
    -10.00000000         1.000000000        -15.00000000    
     0.000000000         0.000000000         0.000000000    
     0.000000000         0.000000000         0.000000000    
Au             579
    -10.00000000         2.000000000        -15.00000000    
     0.000000000         0.000000000         0.000000000    
     0.000000000         0.000000000         0.000000000    
Au             580
    -10.00000000         3.000000000        -15.00000000    
     0.000000000         0.000000000         0.000000000    
     0.000000000         0.000000000         0.000000000    
Au             581
    -10.00000000         4.000000000        -15.00000000    
     0.000000000         0.000000000         0.000000000    
     0.000000000         0.000000000         0.000000000    
Au             582
    -10.00000000         5.000000000        -15.00000000    
     0.000000000         0.000000000         0.000000000    
     0.000000000         0.000000000         0.000000000    
Au             583
    -10.00000000         6.000000000        -15.00000000    
     0.000000000         0.000000000         0.000000000    
     0.000000000         0.000000000         0.000000000    
Au             584
    -10.00000000         7.000000000        -15.00000000    
     0.000000000         0.000000000         0.000000000    
     0.000000000         0.000000000         0.000000000    
Au             585
    -10.00000000         8.000000000        -15.00000000    
     0.000000000         0.000000000         0.000000000    
     0.000000000         0.000000000         0.000000000    
Au             586
    -10.00000000         9.000000000        -15.00000000    
     0.000000000         0.000000000         0.000000000    
     0.000000000         0.000000000         0.000000000    
Au             587
    -10.00000000         10.00000000        -15.00000000    
     0.000000000         0.000000000         0.000000000    
     0.000000000         0.000000000         0.000000000    
Au             588
    -10.00000000         11.00000000        -15.00000000    
     0.000000000         0.000000000         0.000000000    
     0.000000000         0.000000000         0.000000000    
Au             589
    -10.00000000         12.00000000        -15.00000000    
     0.000000000         0.000000000         0.000000000    
     0.000000000         0.000000000         0.000000000    
Au             590
    -10.00000000         13.00000000        -15.00000000    
     0.000000000         0.000000000         0.000000000    
     0.000000000         0.000000000         0.000000000    
Au             591
    -10.00000000         14.00000000        -15.00000000    
     0.000000000         0.000000000         0.000000000    
     0.000000000         0.000000000         0.000000000    
Au             592
    -10.00000000         15.00000000        -15.00000000    
     0.000000000         0.000000000         0.000000000    
     0.000000000         0.000000000         0.000000000    
Au             593
    -10.00000000         16.00000000        -15.00000000    
     0.000000000         0.000000000         0.000000000    
     0.000000000         0.000000000         0.000000000    
Au             594
    -10.00000000         17.00000000        -15.00000000    
     0.000000000         0.000000000         0.000000000    
     0.000000000         0.000000000         0.000000000    
Au             595
    -10.00000000         18.00000000        -15.00000000    
     0.000000000         0.000000000         0.000000000    
     0.000000000         0.000000000         0.000000000    
Au             596
    -10.00000000         19.00000000        -15.00000000    
     0.000000000         0.000000000         0.000000000    
     0.000000000         0.000000000         0.000000000    
Au             597
    -10.00000000         20.00000000        -15.00000000    
     0.000000000         0.000000000         0.000000000    
     0.000000000         0.000000000         0.000000000    
Au             598
    -10.00000000         21.00000000        -15.00000000    
     0.000000000         0.000000000         0.000000000    
     0.000000000         0.000000000         0.000000000    
Au             599
    -10.00000000         22.00000000        -15.00000000    
     0.000000000         0.000000000         0.000000000    
     0.000000000         0.000000000         0.000000000    
Au             600
    -10.00000000         23.00000000        -15.00000000    
     0.000000000         0.000000000         0.000000000    
     0.000000000         0.000000000         0.000000000    
Au             601
    -10.00000000         24.00000000        -15.00000000    
     0.000000000         0.000000000         0.000000000    
     0.000000000         0.000000000         0.000000000    
Au             602
    -10.00000000         25.00000000        -15.00000000    
     0.000000000         0.000000000         0.000000000    
     0.000000000         0.000000000         0.000000000    
Au             603
    -10.00000000         26.00000000        -15.00000000    
     0.000000000         0.000000000         0.000000000    
     0.000000000         0.000000000         0.000000000    
Au             604
    -10.00000000         27.00000000        -15.00000000    
     0.000000000         0.000000000         0.000000000    
     0.000000000         0.000000000         0.000000000    
Au             605
    -10.00000000         28.00000000        -15.00000000    
     0.000000000         0.000000000         0.000000000    
     0.000000000         0.000000000         0.000000000    
Au             606
    -10.00000000         29.00000000        -15.00000000    
     0.000000000         0.000000000         0.000000000    
     0.000000000         0.000000000         0.000000000    
Au             607
    -10.00000000         30.00000000        -15.00000000    
     0.000000000         0.000000000         0.000000000    
     0.000000000         0.000000000         0.000000000    
Au             608
    -10.00000000         31.00000000        -15.00000000    
     0.000000000         0.000000000         0.000000000    
     0.000000000         0.000000000         0.000000000    
Au             609
    -10.00000000         32.00000000        -15.00000000    
     0.000000000         0.000000000         0.000000000    
     0.000000000         0.000000000         0.000000000    
Au             610
    -10.00000000         33.00000000        -15.00000000    
     0.000000000         0.000000000         0.000000000    
     0.000000000         0.000000000         0.000000000    
Au             611
    -10.00000000         34.00000000        -15.00000000    
     0.000000000         0.000000000         0.000000000    
     0.000000000         0.000000000         0.000000000    
Au             612
    -10.00000000         35.00000000        -15.00000000    
     0.000000000         0.000000000         0.000000000    
     0.000000000         0.000000000         0.000000000    
Au             613
    -10.00000000         36.00000000        -15.00000000    
     0.000000000         0.000000000         0.000000000    
     0.000000000         0.000000000         0.000000000    
Au             614
    -10.00000000         37.00000000        -15.00000000    
     0.000000000         0.000000000         0.000000000    
     0.000000000         0.000000000         0.000000000    
Au             615
    -10.00000000         38.00000000        -15.00000000    
     0.000000000         0.000000000         0.000000000    
     0.000000000         0.000000000         0.000000000    
Au             616
    -10.00000000         39.00000000        -15.00000000    
     0.000000000         0.000000000         0.000000000    
     0.000000000         0.000000000         0.000000000    
Au             617
    -10.00000000         40.00000000        -15.00000000    
     0.000000000         0.000000000         0.000000000    
     0.000000000         0.000000000         0.000000000    
Au             618
    -10.00000000         41.00000000        -15.00000000    
     0.000000000         0.000000000         0.000000000    
     0.000000000         0.000000000         0.000000000    
Au             619
    -10.00000000         42.00000000        -15.00000000    
     0.000000000         0.000000000         0.000000000    
     0.000000000         0.000000000         0.000000000    
Au             620
    -10.00000000         43.00000000        -15.00000000    
     0.000000000         0.000000000         0.000000000    
     0.000000000         0.000000000         0.000000000    
Au             621
    -10.00000000         44.00000000        -15.00000000    
     0.000000000         0.000000000         0.000000000    
     0.000000000         0.000000000         0.000000000    
Au             622
    -10.00000000         45.00000000        -15.00000000    
     0.000000000         0.000000000         0.000000000    
     0.000000000         0.000000000         0.000000000    
Au             623
    -10.00000000         46.00000000        -15.00000000    
     0.000000000         0.000000000         0.000000000    
     0.000000000         0.000000000         0.000000000    
Au             624
    -10.00000000         47.00000000        -15.00000000    
     0.000000000         0.000000000         0.000000000    
     0.000000000         0.000000000         0.000000000    
Au             625
    -10.00000000         48.00000000        -15.00000000    
     0.000000000         0.000000000         0.000000000    
     0.000000000         0.000000000         0.000000000    
Au             626
    -10.00000000         49.00000000        -15.00000000    
     0.000000000         0.000000000         0.000000000    
     0.000000000         0.000000000         0.000000000    
Au             627
    -10.00000000         50.00000000        -15.00000000    
     0.000000000         0.000000000         0.000000000    
     0.000000000         0.000000000         0.000000000    
Au             628
    -9.000000000        -50.00000000        -15.00000000    
     0.000000000         0.000000000         0.000000000    
     0.000000000         0.000000000         0.000000000    
Au             629
    -9.000000000        -49.00000000        -15.00000000    
     0.000000000         0.000000000         0.000000000    
     0.000000000         0.000000000         0.000000000    
Au             630
    -9.000000000        -48.00000000        -15.00000000    
     0.000000000         0.000000000         0.000000000    
     0.000000000         0.000000000         0.000000000    
Au             631
    -9.000000000        -47.00000000        -15.00000000    
     0.000000000         0.000000000         0.000000000    
     0.000000000         0.000000000         0.000000000    
Au             632
    -9.000000000        -46.00000000        -15.00000000    
     0.000000000         0.000000000         0.000000000    
     0.000000000         0.000000000         0.000000000    
Au             633
    -9.000000000        -45.00000000        -15.00000000    
     0.000000000         0.000000000         0.000000000    
     0.000000000         0.000000000         0.000000000    
Au             634
    -9.000000000        -44.00000000        -15.00000000    
     0.000000000         0.000000000         0.000000000    
     0.000000000         0.000000000         0.000000000    
Au             635
    -9.000000000        -43.00000000        -15.00000000    
     0.000000000         0.000000000         0.000000000    
     0.000000000         0.000000000         0.000000000    
Au             636
    -9.000000000        -42.00000000        -15.00000000    
     0.000000000         0.000000000         0.000000000    
     0.000000000         0.000000000         0.000000000    
Au             637
    -9.000000000        -41.00000000        -15.00000000    
     0.000000000         0.000000000         0.000000000    
     0.000000000         0.000000000         0.000000000    
Au             638
    -9.000000000        -40.00000000        -15.00000000    
     0.000000000         0.000000000         0.000000000    
     0.000000000         0.000000000         0.000000000    
Au             639
    -9.000000000        -39.00000000        -15.00000000    
     0.000000000         0.000000000         0.000000000    
     0.000000000         0.000000000         0.000000000    
Au             640
    -9.000000000        -38.00000000        -15.00000000    
     0.000000000         0.000000000         0.000000000    
     0.000000000         0.000000000         0.000000000    
Au             641
    -9.000000000        -37.00000000        -15.00000000    
     0.000000000         0.000000000         0.000000000    
     0.000000000         0.000000000         0.000000000    
Au             642
    -9.000000000        -36.00000000        -15.00000000    
     0.000000000         0.000000000         0.000000000    
     0.000000000         0.000000000         0.000000000    
Au             643
    -9.000000000        -35.00000000        -15.00000000    
     0.000000000         0.000000000         0.000000000    
     0.000000000         0.000000000         0.000000000    
Au             644
    -9.000000000        -34.00000000        -15.00000000    
     0.000000000         0.000000000         0.000000000    
     0.000000000         0.000000000         0.000000000    
Au             645
    -9.000000000        -33.00000000        -15.00000000    
     0.000000000         0.000000000         0.000000000    
     0.000000000         0.000000000         0.000000000    
Au             646
    -9.000000000        -32.00000000        -15.00000000    
     0.000000000         0.000000000         0.000000000    
     0.000000000         0.000000000         0.000000000    
Au             647
    -9.000000000        -31.00000000        -15.00000000    
     0.000000000         0.000000000         0.000000000    
     0.000000000         0.000000000         0.000000000    
Au             648
    -9.000000000        -30.00000000        -15.00000000    
     0.000000000         0.000000000         0.000000000    
     0.000000000         0.000000000         0.000000000    
Au             649
    -9.000000000        -29.00000000        -15.00000000    
     0.000000000         0.000000000         0.000000000    
     0.000000000         0.000000000         0.000000000    
Au             650
    -9.000000000        -28.00000000        -15.00000000    
     0.000000000         0.000000000         0.000000000    
     0.000000000         0.000000000         0.000000000    
Au             651
    -9.000000000        -27.00000000        -15.00000000    
     0.000000000         0.000000000         0.000000000    
     0.000000000         0.000000000         0.000000000    
Au             652
    -9.000000000        -26.00000000        -15.00000000    
     0.000000000         0.000000000         0.000000000    
     0.000000000         0.000000000         0.000000000    
Au             653
    -9.000000000        -25.00000000        -15.00000000    
     0.000000000         0.000000000         0.000000000    
     0.000000000         0.000000000         0.000000000    
Au             654
    -9.000000000        -24.00000000        -15.00000000    
     0.000000000         0.000000000         0.000000000    
     0.000000000         0.000000000         0.000000000    
Au             655
    -9.000000000        -23.00000000        -15.00000000    
     0.000000000         0.000000000         0.000000000    
     0.000000000         0.000000000         0.000000000    
Au             656
    -9.000000000        -22.00000000        -15.00000000    
     0.000000000         0.000000000         0.000000000    
     0.000000000         0.000000000         0.000000000    
Au             657
    -9.000000000        -21.00000000        -15.00000000    
     0.000000000         0.000000000         0.000000000    
     0.000000000         0.000000000         0.000000000    
Au             658
    -9.000000000        -20.00000000        -15.00000000    
     0.000000000         0.000000000         0.000000000    
     0.000000000         0.000000000         0.000000000    
Au             659
    -9.000000000        -19.00000000        -15.00000000    
     0.000000000         0.000000000         0.000000000    
     0.000000000         0.000000000         0.000000000    
Au             660
    -9.000000000        -18.00000000        -15.00000000    
     0.000000000         0.000000000         0.000000000    
     0.000000000         0.000000000         0.000000000    
Au             661
    -9.000000000        -17.00000000        -15.00000000    
     0.000000000         0.000000000         0.000000000    
     0.000000000         0.000000000         0.000000000    
Au             662
    -9.000000000        -16.00000000        -15.00000000    
     0.000000000         0.000000000         0.000000000    
     0.000000000         0.000000000         0.000000000    
Au             663
    -9.000000000        -15.00000000        -15.00000000    
     0.000000000         0.000000000         0.000000000    
     0.000000000         0.000000000         0.000000000    
Au             664
    -9.000000000        -14.00000000        -15.00000000    
     0.000000000         0.000000000         0.000000000    
     0.000000000         0.000000000         0.000000000    
Au             665
    -9.000000000        -13.00000000        -15.00000000    
     0.000000000         0.000000000         0.000000000    
     0.000000000         0.000000000         0.000000000    
Au             666
    -9.000000000        -12.00000000        -15.00000000    
     0.000000000         0.000000000         0.000000000    
     0.000000000         0.000000000         0.000000000    
Au             667
    -9.000000000        -11.00000000        -15.00000000    
     0.000000000         0.000000000         0.000000000    
     0.000000000         0.000000000         0.000000000    
Au             668
    -9.000000000        -10.00000000        -15.00000000    
     0.000000000         0.000000000         0.000000000    
     0.000000000         0.000000000         0.000000000    
Au             669
    -9.000000000        -9.000000000        -15.00000000    
     0.000000000         0.000000000         0.000000000    
     0.000000000         0.000000000         0.000000000    
Au             670
    -9.000000000        -8.000000000        -15.00000000    
     0.000000000         0.000000000         0.000000000    
     0.000000000         0.000000000         0.000000000    
Au             671
    -9.000000000        -7.000000000        -15.00000000    
     0.000000000         0.000000000         0.000000000    
     0.000000000         0.000000000         0.000000000    
Au             672
    -9.000000000        -6.000000000        -15.00000000    
     0.000000000         0.000000000         0.000000000    
     0.000000000         0.000000000         0.000000000    
Au             673
    -9.000000000        -5.000000000        -15.00000000    
     0.000000000         0.000000000         0.000000000    
     0.000000000         0.000000000         0.000000000    
Au             674
    -9.000000000        -4.000000000        -15.00000000    
     0.000000000         0.000000000         0.000000000    
     0.000000000         0.000000000         0.000000000    
Au             675
    -9.000000000        -3.000000000        -15.00000000    
     0.000000000         0.000000000         0.000000000    
     0.000000000         0.000000000         0.000000000    
Au             676
    -9.000000000        -2.000000000        -15.00000000    
     0.000000000         0.000000000         0.000000000    
     0.000000000         0.000000000         0.000000000    
Au             677
    -9.000000000        -1.000000000        -15.00000000    
     0.000000000         0.000000000         0.000000000    
     0.000000000         0.000000000         0.000000000    
Au             678
    -9.000000000         0.000000000        -15.00000000    
     0.000000000         0.000000000         0.000000000    
     0.000000000         0.000000000         0.000000000    
Au             679
    -9.000000000         1.000000000        -15.00000000    
     0.000000000         0.000000000         0.000000000    
     0.000000000         0.000000000         0.000000000    
Au             680
    -9.000000000         2.000000000        -15.00000000    
     0.000000000         0.000000000         0.000000000    
     0.000000000         0.000000000         0.000000000    
Au             681
    -9.000000000         3.000000000        -15.00000000    
     0.000000000         0.000000000         0.000000000    
     0.000000000         0.000000000         0.000000000    
Au             682
    -9.000000000         4.000000000        -15.00000000    
     0.000000000         0.000000000         0.000000000    
     0.000000000         0.000000000         0.000000000    
Au             683
    -9.000000000         5.000000000        -15.00000000    
     0.000000000         0.000000000         0.000000000    
     0.000000000         0.000000000         0.000000000    
Au             684
    -9.000000000         6.000000000        -15.00000000    
     0.000000000         0.000000000         0.000000000    
     0.000000000         0.000000000         0.000000000    
Au             685
    -9.000000000         7.000000000        -15.00000000    
     0.000000000         0.000000000         0.000000000    
     0.000000000         0.000000000         0.000000000    
Au             686
    -9.000000000         8.000000000        -15.00000000    
     0.000000000         0.000000000         0.000000000    
     0.000000000         0.000000000         0.000000000    
Au             687
    -9.000000000         9.000000000        -15.00000000    
     0.000000000         0.000000000         0.000000000    
     0.000000000         0.000000000         0.000000000    
Au             688
    -9.000000000         10.00000000        -15.00000000    
     0.000000000         0.000000000         0.000000000    
     0.000000000         0.000000000         0.000000000    
Au             689
    -9.000000000         11.00000000        -15.00000000    
     0.000000000         0.000000000         0.000000000    
     0.000000000         0.000000000         0.000000000    
Au             690
    -9.000000000         12.00000000        -15.00000000    
     0.000000000         0.000000000         0.000000000    
     0.000000000         0.000000000         0.000000000    
Au             691
    -9.000000000         13.00000000        -15.00000000    
     0.000000000         0.000000000         0.000000000    
     0.000000000         0.000000000         0.000000000    
Au             692
    -9.000000000         14.00000000        -15.00000000    
     0.000000000         0.000000000         0.000000000    
     0.000000000         0.000000000         0.000000000    
Au             693
    -9.000000000         15.00000000        -15.00000000    
     0.000000000         0.000000000         0.000000000    
     0.000000000         0.000000000         0.000000000    
Au             694
    -9.000000000         16.00000000        -15.00000000    
     0.000000000         0.000000000         0.000000000    
     0.000000000         0.000000000         0.000000000    
Au             695
    -9.000000000         17.00000000        -15.00000000    
     0.000000000         0.000000000         0.000000000    
     0.000000000         0.000000000         0.000000000    
Au             696
    -9.000000000         18.00000000        -15.00000000    
     0.000000000         0.000000000         0.000000000    
     0.000000000         0.000000000         0.000000000    
Au             697
    -9.000000000         19.00000000        -15.00000000    
     0.000000000         0.000000000         0.000000000    
     0.000000000         0.000000000         0.000000000    
Au             698
    -9.000000000         20.00000000        -15.00000000    
     0.000000000         0.000000000         0.000000000    
     0.000000000         0.000000000         0.000000000    
Au             699
    -9.000000000         21.00000000        -15.00000000    
     0.000000000         0.000000000         0.000000000    
     0.000000000         0.000000000         0.000000000    
Au             700
    -9.000000000         22.00000000        -15.00000000    
     0.000000000         0.000000000         0.000000000    
     0.000000000         0.000000000         0.000000000    
Au             701
    -9.000000000         23.00000000        -15.00000000    
     0.000000000         0.000000000         0.000000000    
     0.000000000         0.000000000         0.000000000    
Au             702
    -9.000000000         24.00000000        -15.00000000    
     0.000000000         0.000000000         0.000000000    
     0.000000000         0.000000000         0.000000000    
Au             703
    -9.000000000         25.00000000        -15.00000000    
     0.000000000         0.000000000         0.000000000    
     0.000000000         0.000000000         0.000000000    
Au             704
    -9.000000000         26.00000000        -15.00000000    
     0.000000000         0.000000000         0.000000000    
     0.000000000         0.000000000         0.000000000    
Au             705
    -9.000000000         27.00000000        -15.00000000    
     0.000000000         0.000000000         0.000000000    
     0.000000000         0.000000000         0.000000000    
Au             706
    -9.000000000         28.00000000        -15.00000000    
     0.000000000         0.000000000         0.000000000    
     0.000000000         0.000000000         0.000000000    
Au             707
    -9.000000000         29.00000000        -15.00000000    
     0.000000000         0.000000000         0.000000000    
     0.000000000         0.000000000         0.000000000    
Au             708
    -9.000000000         30.00000000        -15.00000000    
     0.000000000         0.000000000         0.000000000    
     0.000000000         0.000000000         0.000000000    
Au             709
    -9.000000000         31.00000000        -15.00000000    
     0.000000000         0.000000000         0.000000000    
     0.000000000         0.000000000         0.000000000    
Au             710
    -9.000000000         32.00000000        -15.00000000    
     0.000000000         0.000000000         0.000000000    
     0.000000000         0.000000000         0.000000000    
Au             711
    -9.000000000         33.00000000        -15.00000000    
     0.000000000         0.000000000         0.000000000    
     0.000000000         0.000000000         0.000000000    
Au             712
    -9.000000000         34.00000000        -15.00000000    
     0.000000000         0.000000000         0.000000000    
     0.000000000         0.000000000         0.000000000    
Au             713
    -9.000000000         35.00000000        -15.00000000    
     0.000000000         0.000000000         0.000000000    
     0.000000000         0.000000000         0.000000000    
Au             714
    -9.000000000         36.00000000        -15.00000000    
     0.000000000         0.000000000         0.000000000    
     0.000000000         0.000000000         0.000000000    
Au             715
    -9.000000000         37.00000000        -15.00000000    
     0.000000000         0.000000000         0.000000000    
     0.000000000         0.000000000         0.000000000    
Au             716
    -9.000000000         38.00000000        -15.00000000    
     0.000000000         0.000000000         0.000000000    
     0.000000000         0.000000000         0.000000000    
Au             717
    -9.000000000         39.00000000        -15.00000000    
     0.000000000         0.000000000         0.000000000    
     0.000000000         0.000000000         0.000000000    
Au             718
    -9.000000000         40.00000000        -15.00000000    
     0.000000000         0.000000000         0.000000000    
     0.000000000         0.000000000         0.000000000    
Au             719
    -9.000000000         41.00000000        -15.00000000    
     0.000000000         0.000000000         0.000000000    
     0.000000000         0.000000000         0.000000000    
Au             720
    -9.000000000         42.00000000        -15.00000000    
     0.000000000         0.000000000         0.000000000    
     0.000000000         0.000000000         0.000000000    
Au             721
    -9.000000000         43.00000000        -15.00000000    
     0.000000000         0.000000000         0.000000000    
     0.000000000         0.000000000         0.000000000    
Au             722
    -9.000000000         44.00000000        -15.00000000    
     0.000000000         0.000000000         0.000000000    
     0.000000000         0.000000000         0.000000000    
Au             723
    -9.000000000         45.00000000        -15.00000000    
     0.000000000         0.000000000         0.000000000    
     0.000000000         0.000000000         0.000000000    
Au             724
    -9.000000000         46.00000000        -15.00000000    
     0.000000000         0.000000000         0.000000000    
     0.000000000         0.000000000         0.000000000    
Au             725
    -9.000000000         47.00000000        -15.00000000    
     0.000000000         0.000000000         0.000000000    
     0.000000000         0.000000000         0.000000000    
Au             726
    -9.000000000         48.00000000        -15.00000000    
     0.000000000         0.000000000         0.000000000    
     0.000000000         0.000000000         0.000000000    
Au             727
    -9.000000000         49.00000000        -15.00000000    
     0.000000000         0.000000000         0.000000000    
     0.000000000         0.000000000         0.000000000    
Au             728
    -9.000000000         50.00000000        -15.00000000    
     0.000000000         0.000000000         0.000000000    
     0.000000000         0.000000000         0.000000000    
Au             729
    -8.000000000        -50.00000000        -15.00000000    
     0.000000000         0.000000000         0.000000000    
     0.000000000         0.000000000         0.000000000    
Au             730
    -8.000000000        -49.00000000        -15.00000000    
     0.000000000         0.000000000         0.000000000    
     0.000000000         0.000000000         0.000000000    
Au             731
    -8.000000000        -48.00000000        -15.00000000    
     0.000000000         0.000000000         0.000000000    
     0.000000000         0.000000000         0.000000000    
Au             732
    -8.000000000        -47.00000000        -15.00000000    
     0.000000000         0.000000000         0.000000000    
     0.000000000         0.000000000         0.000000000    
Au             733
    -8.000000000        -46.00000000        -15.00000000    
     0.000000000         0.000000000         0.000000000    
     0.000000000         0.000000000         0.000000000    
Au             734
    -8.000000000        -45.00000000        -15.00000000    
     0.000000000         0.000000000         0.000000000    
     0.000000000         0.000000000         0.000000000    
Au             735
    -8.000000000        -44.00000000        -15.00000000    
     0.000000000         0.000000000         0.000000000    
     0.000000000         0.000000000         0.000000000    
Au             736
    -8.000000000        -43.00000000        -15.00000000    
     0.000000000         0.000000000         0.000000000    
     0.000000000         0.000000000         0.000000000    
Au             737
    -8.000000000        -42.00000000        -15.00000000    
     0.000000000         0.000000000         0.000000000    
     0.000000000         0.000000000         0.000000000    
Au             738
    -8.000000000        -41.00000000        -15.00000000    
     0.000000000         0.000000000         0.000000000    
     0.000000000         0.000000000         0.000000000    
Au             739
    -8.000000000        -40.00000000        -15.00000000    
     0.000000000         0.000000000         0.000000000    
     0.000000000         0.000000000         0.000000000    
Au             740
    -8.000000000        -39.00000000        -15.00000000    
     0.000000000         0.000000000         0.000000000    
     0.000000000         0.000000000         0.000000000    
Au             741
    -8.000000000        -38.00000000        -15.00000000    
     0.000000000         0.000000000         0.000000000    
     0.000000000         0.000000000         0.000000000    
Au             742
    -8.000000000        -37.00000000        -15.00000000    
     0.000000000         0.000000000         0.000000000    
     0.000000000         0.000000000         0.000000000    
Au             743
    -8.000000000        -36.00000000        -15.00000000    
     0.000000000         0.000000000         0.000000000    
     0.000000000         0.000000000         0.000000000    
Au             744
    -8.000000000        -35.00000000        -15.00000000    
     0.000000000         0.000000000         0.000000000    
     0.000000000         0.000000000         0.000000000    
Au             745
    -8.000000000        -34.00000000        -15.00000000    
     0.000000000         0.000000000         0.000000000    
     0.000000000         0.000000000         0.000000000    
Au             746
    -8.000000000        -33.00000000        -15.00000000    
     0.000000000         0.000000000         0.000000000    
     0.000000000         0.000000000         0.000000000    
Au             747
    -8.000000000        -32.00000000        -15.00000000    
     0.000000000         0.000000000         0.000000000    
     0.000000000         0.000000000         0.000000000    
Au             748
    -8.000000000        -31.00000000        -15.00000000    
     0.000000000         0.000000000         0.000000000    
     0.000000000         0.000000000         0.000000000    
Au             749
    -8.000000000        -30.00000000        -15.00000000    
     0.000000000         0.000000000         0.000000000    
     0.000000000         0.000000000         0.000000000    
Au             750
    -8.000000000        -29.00000000        -15.00000000    
     0.000000000         0.000000000         0.000000000    
     0.000000000         0.000000000         0.000000000    
Au             751
    -8.000000000        -28.00000000        -15.00000000    
     0.000000000         0.000000000         0.000000000    
     0.000000000         0.000000000         0.000000000    
Au             752
    -8.000000000        -27.00000000        -15.00000000    
     0.000000000         0.000000000         0.000000000    
     0.000000000         0.000000000         0.000000000    
Au             753
    -8.000000000        -26.00000000        -15.00000000    
     0.000000000         0.000000000         0.000000000    
     0.000000000         0.000000000         0.000000000    
Au             754
    -8.000000000        -25.00000000        -15.00000000    
     0.000000000         0.000000000         0.000000000    
     0.000000000         0.000000000         0.000000000    
Au             755
    -8.000000000        -24.00000000        -15.00000000    
     0.000000000         0.000000000         0.000000000    
     0.000000000         0.000000000         0.000000000    
Au             756
    -8.000000000        -23.00000000        -15.00000000    
     0.000000000         0.000000000         0.000000000    
     0.000000000         0.000000000         0.000000000    
Au             757
    -8.000000000        -22.00000000        -15.00000000    
     0.000000000         0.000000000         0.000000000    
     0.000000000         0.000000000         0.000000000    
Au             758
    -8.000000000        -21.00000000        -15.00000000    
     0.000000000         0.000000000         0.000000000    
     0.000000000         0.000000000         0.000000000    
Au             759
    -8.000000000        -20.00000000        -15.00000000    
     0.000000000         0.000000000         0.000000000    
     0.000000000         0.000000000         0.000000000    
Au             760
    -8.000000000        -19.00000000        -15.00000000    
     0.000000000         0.000000000         0.000000000    
     0.000000000         0.000000000         0.000000000    
Au             761
    -8.000000000        -18.00000000        -15.00000000    
     0.000000000         0.000000000         0.000000000    
     0.000000000         0.000000000         0.000000000    
Au             762
    -8.000000000        -17.00000000        -15.00000000    
     0.000000000         0.000000000         0.000000000    
     0.000000000         0.000000000         0.000000000    
Au             763
    -8.000000000        -16.00000000        -15.00000000    
     0.000000000         0.000000000         0.000000000    
     0.000000000         0.000000000         0.000000000    
Au             764
    -8.000000000        -15.00000000        -15.00000000    
     0.000000000         0.000000000         0.000000000    
     0.000000000         0.000000000         0.000000000    
Au             765
    -8.000000000        -14.00000000        -15.00000000    
     0.000000000         0.000000000         0.000000000    
     0.000000000         0.000000000         0.000000000    
Au             766
    -8.000000000        -13.00000000        -15.00000000    
     0.000000000         0.000000000         0.000000000    
     0.000000000         0.000000000         0.000000000    
Au             767
    -8.000000000        -12.00000000        -15.00000000    
     0.000000000         0.000000000         0.000000000    
     0.000000000         0.000000000         0.000000000    
Au             768
    -8.000000000        -11.00000000        -15.00000000    
     0.000000000         0.000000000         0.000000000    
     0.000000000         0.000000000         0.000000000    
Au             769
    -8.000000000        -10.00000000        -15.00000000    
     0.000000000         0.000000000         0.000000000    
     0.000000000         0.000000000         0.000000000    
Au             770
    -8.000000000        -9.000000000        -15.00000000    
     0.000000000         0.000000000         0.000000000    
     0.000000000         0.000000000         0.000000000    
Au             771
    -8.000000000        -8.000000000        -15.00000000    
     0.000000000         0.000000000         0.000000000    
     0.000000000         0.000000000         0.000000000    
Au             772
    -8.000000000        -7.000000000        -15.00000000    
     0.000000000         0.000000000         0.000000000    
     0.000000000         0.000000000         0.000000000    
Au             773
    -8.000000000        -6.000000000        -15.00000000    
     0.000000000         0.000000000         0.000000000    
     0.000000000         0.000000000         0.000000000    
Au             774
    -8.000000000        -5.000000000        -15.00000000    
     0.000000000         0.000000000         0.000000000    
     0.000000000         0.000000000         0.000000000    
Au             775
    -8.000000000        -4.000000000        -15.00000000    
     0.000000000         0.000000000         0.000000000    
     0.000000000         0.000000000         0.000000000    
Au             776
    -8.000000000        -3.000000000        -15.00000000    
     0.000000000         0.000000000         0.000000000    
     0.000000000         0.000000000         0.000000000    
Au             777
    -8.000000000        -2.000000000        -15.00000000    
     0.000000000         0.000000000         0.000000000    
     0.000000000         0.000000000         0.000000000    
Au             778
    -8.000000000        -1.000000000        -15.00000000    
     0.000000000         0.000000000         0.000000000    
     0.000000000         0.000000000         0.000000000    
Au             779
    -8.000000000         0.000000000        -15.00000000    
     0.000000000         0.000000000         0.000000000    
     0.000000000         0.000000000         0.000000000    
Au             780
    -8.000000000         1.000000000        -15.00000000    
     0.000000000         0.000000000         0.000000000    
     0.000000000         0.000000000         0.000000000    
Au             781
    -8.000000000         2.000000000        -15.00000000    
     0.000000000         0.000000000         0.000000000    
     0.000000000         0.000000000         0.000000000    
Au             782
    -8.000000000         3.000000000        -15.00000000    
     0.000000000         0.000000000         0.000000000    
     0.000000000         0.000000000         0.000000000    
Au             783
    -8.000000000         4.000000000        -15.00000000    
     0.000000000         0.000000000         0.000000000    
     0.000000000         0.000000000         0.000000000    
Au             784
    -8.000000000         5.000000000        -15.00000000    
     0.000000000         0.000000000         0.000000000    
     0.000000000         0.000000000         0.000000000    
Au             785
    -8.000000000         6.000000000        -15.00000000    
     0.000000000         0.000000000         0.000000000    
     0.000000000         0.000000000         0.000000000    
Au             786
    -8.000000000         7.000000000        -15.00000000    
     0.000000000         0.000000000         0.000000000    
     0.000000000         0.000000000         0.000000000    
Au             787
    -8.000000000         8.000000000        -15.00000000    
     0.000000000         0.000000000         0.000000000    
     0.000000000         0.000000000         0.000000000    
Au             788
    -8.000000000         9.000000000        -15.00000000    
     0.000000000         0.000000000         0.000000000    
     0.000000000         0.000000000         0.000000000    
Au             789
    -8.000000000         10.00000000        -15.00000000    
     0.000000000         0.000000000         0.000000000    
     0.000000000         0.000000000         0.000000000    
Au             790
    -8.000000000         11.00000000        -15.00000000    
     0.000000000         0.000000000         0.000000000    
     0.000000000         0.000000000         0.000000000    
Au             791
    -8.000000000         12.00000000        -15.00000000    
     0.000000000         0.000000000         0.000000000    
     0.000000000         0.000000000         0.000000000    
Au             792
    -8.000000000         13.00000000        -15.00000000    
     0.000000000         0.000000000         0.000000000    
     0.000000000         0.000000000         0.000000000    
Au             793
    -8.000000000         14.00000000        -15.00000000    
     0.000000000         0.000000000         0.000000000    
     0.000000000         0.000000000         0.000000000    
Au             794
    -8.000000000         15.00000000        -15.00000000    
     0.000000000         0.000000000         0.000000000    
     0.000000000         0.000000000         0.000000000    
Au             795
    -8.000000000         16.00000000        -15.00000000    
     0.000000000         0.000000000         0.000000000    
     0.000000000         0.000000000         0.000000000    
Au             796
    -8.000000000         17.00000000        -15.00000000    
     0.000000000         0.000000000         0.000000000    
     0.000000000         0.000000000         0.000000000    
Au             797
    -8.000000000         18.00000000        -15.00000000    
     0.000000000         0.000000000         0.000000000    
     0.000000000         0.000000000         0.000000000    
Au             798
    -8.000000000         19.00000000        -15.00000000    
     0.000000000         0.000000000         0.000000000    
     0.000000000         0.000000000         0.000000000    
Au             799
    -8.000000000         20.00000000        -15.00000000    
     0.000000000         0.000000000         0.000000000    
     0.000000000         0.000000000         0.000000000    
Au             800
    -8.000000000         21.00000000        -15.00000000    
     0.000000000         0.000000000         0.000000000    
     0.000000000         0.000000000         0.000000000    
Au             801
    -8.000000000         22.00000000        -15.00000000    
     0.000000000         0.000000000         0.000000000    
     0.000000000         0.000000000         0.000000000    
Au             802
    -8.000000000         23.00000000        -15.00000000    
     0.000000000         0.000000000         0.000000000    
     0.000000000         0.000000000         0.000000000    
Au             803
    -8.000000000         24.00000000        -15.00000000    
     0.000000000         0.000000000         0.000000000    
     0.000000000         0.000000000         0.000000000    
Au             804
    -8.000000000         25.00000000        -15.00000000    
     0.000000000         0.000000000         0.000000000    
     0.000000000         0.000000000         0.000000000    
Au             805
    -8.000000000         26.00000000        -15.00000000    
     0.000000000         0.000000000         0.000000000    
     0.000000000         0.000000000         0.000000000    
Au             806
    -8.000000000         27.00000000        -15.00000000    
     0.000000000         0.000000000         0.000000000    
     0.000000000         0.000000000         0.000000000    
Au             807
    -8.000000000         28.00000000        -15.00000000    
     0.000000000         0.000000000         0.000000000    
     0.000000000         0.000000000         0.000000000    
Au             808
    -8.000000000         29.00000000        -15.00000000    
     0.000000000         0.000000000         0.000000000    
     0.000000000         0.000000000         0.000000000    
Au             809
    -8.000000000         30.00000000        -15.00000000    
     0.000000000         0.000000000         0.000000000    
     0.000000000         0.000000000         0.000000000    
Au             810
    -8.000000000         31.00000000        -15.00000000    
     0.000000000         0.000000000         0.000000000    
     0.000000000         0.000000000         0.000000000    
Au             811
    -8.000000000         32.00000000        -15.00000000    
     0.000000000         0.000000000         0.000000000    
     0.000000000         0.000000000         0.000000000    
Au             812
    -8.000000000         33.00000000        -15.00000000    
     0.000000000         0.000000000         0.000000000    
     0.000000000         0.000000000         0.000000000    
Au             813
    -8.000000000         34.00000000        -15.00000000    
     0.000000000         0.000000000         0.000000000    
     0.000000000         0.000000000         0.000000000    
Au             814
    -8.000000000         35.00000000        -15.00000000    
     0.000000000         0.000000000         0.000000000    
     0.000000000         0.000000000         0.000000000    
Au             815
    -8.000000000         36.00000000        -15.00000000    
     0.000000000         0.000000000         0.000000000    
     0.000000000         0.000000000         0.000000000    
Au             816
    -8.000000000         37.00000000        -15.00000000    
     0.000000000         0.000000000         0.000000000    
     0.000000000         0.000000000         0.000000000    
Au             817
    -8.000000000         38.00000000        -15.00000000    
     0.000000000         0.000000000         0.000000000    
     0.000000000         0.000000000         0.000000000    
Au             818
    -8.000000000         39.00000000        -15.00000000    
     0.000000000         0.000000000         0.000000000    
     0.000000000         0.000000000         0.000000000    
Au             819
    -8.000000000         40.00000000        -15.00000000    
     0.000000000         0.000000000         0.000000000    
     0.000000000         0.000000000         0.000000000    
Au             820
    -8.000000000         41.00000000        -15.00000000    
     0.000000000         0.000000000         0.000000000    
     0.000000000         0.000000000         0.000000000    
Au             821
    -8.000000000         42.00000000        -15.00000000    
     0.000000000         0.000000000         0.000000000    
     0.000000000         0.000000000         0.000000000    
Au             822
    -8.000000000         43.00000000        -15.00000000    
     0.000000000         0.000000000         0.000000000    
     0.000000000         0.000000000         0.000000000    
Au             823
    -8.000000000         44.00000000        -15.00000000    
     0.000000000         0.000000000         0.000000000    
     0.000000000         0.000000000         0.000000000    
Au             824
    -8.000000000         45.00000000        -15.00000000    
     0.000000000         0.000000000         0.000000000    
     0.000000000         0.000000000         0.000000000    
Au             825
    -8.000000000         46.00000000        -15.00000000    
     0.000000000         0.000000000         0.000000000    
     0.000000000         0.000000000         0.000000000    
Au             826
    -8.000000000         47.00000000        -15.00000000    
     0.000000000         0.000000000         0.000000000    
     0.000000000         0.000000000         0.000000000    
Au             827
    -8.000000000         48.00000000        -15.00000000    
     0.000000000         0.000000000         0.000000000    
     0.000000000         0.000000000         0.000000000    
Au             828
    -8.000000000         49.00000000        -15.00000000    
     0.000000000         0.000000000         0.000000000    
     0.000000000         0.000000000         0.000000000    
Au             829
    -8.000000000         50.00000000        -15.00000000    
     0.000000000         0.000000000         0.000000000    
     0.000000000         0.000000000         0.000000000    
Au             830
    -7.000000000        -50.00000000        -15.00000000    
     0.000000000         0.000000000         0.000000000    
     0.000000000         0.000000000         0.000000000    
Au             831
    -7.000000000        -49.00000000        -15.00000000    
     0.000000000         0.000000000         0.000000000    
     0.000000000         0.000000000         0.000000000    
Au             832
    -7.000000000        -48.00000000        -15.00000000    
     0.000000000         0.000000000         0.000000000    
     0.000000000         0.000000000         0.000000000    
Au             833
    -7.000000000        -47.00000000        -15.00000000    
     0.000000000         0.000000000         0.000000000    
     0.000000000         0.000000000         0.000000000    
Au             834
    -7.000000000        -46.00000000        -15.00000000    
     0.000000000         0.000000000         0.000000000    
     0.000000000         0.000000000         0.000000000    
Au             835
    -7.000000000        -45.00000000        -15.00000000    
     0.000000000         0.000000000         0.000000000    
     0.000000000         0.000000000         0.000000000    
Au             836
    -7.000000000        -44.00000000        -15.00000000    
     0.000000000         0.000000000         0.000000000    
     0.000000000         0.000000000         0.000000000    
Au             837
    -7.000000000        -43.00000000        -15.00000000    
     0.000000000         0.000000000         0.000000000    
     0.000000000         0.000000000         0.000000000    
Au             838
    -7.000000000        -42.00000000        -15.00000000    
     0.000000000         0.000000000         0.000000000    
     0.000000000         0.000000000         0.000000000    
Au             839
    -7.000000000        -41.00000000        -15.00000000    
     0.000000000         0.000000000         0.000000000    
     0.000000000         0.000000000         0.000000000    
Au             840
    -7.000000000        -40.00000000        -15.00000000    
     0.000000000         0.000000000         0.000000000    
     0.000000000         0.000000000         0.000000000    
Au             841
    -7.000000000        -39.00000000        -15.00000000    
     0.000000000         0.000000000         0.000000000    
     0.000000000         0.000000000         0.000000000    
Au             842
    -7.000000000        -38.00000000        -15.00000000    
     0.000000000         0.000000000         0.000000000    
     0.000000000         0.000000000         0.000000000    
Au             843
    -7.000000000        -37.00000000        -15.00000000    
     0.000000000         0.000000000         0.000000000    
     0.000000000         0.000000000         0.000000000    
Au             844
    -7.000000000        -36.00000000        -15.00000000    
     0.000000000         0.000000000         0.000000000    
     0.000000000         0.000000000         0.000000000    
Au             845
    -7.000000000        -35.00000000        -15.00000000    
     0.000000000         0.000000000         0.000000000    
     0.000000000         0.000000000         0.000000000    
Au             846
    -7.000000000        -34.00000000        -15.00000000    
     0.000000000         0.000000000         0.000000000    
     0.000000000         0.000000000         0.000000000    
Au             847
    -7.000000000        -33.00000000        -15.00000000    
     0.000000000         0.000000000         0.000000000    
     0.000000000         0.000000000         0.000000000    
Au             848
    -7.000000000        -32.00000000        -15.00000000    
     0.000000000         0.000000000         0.000000000    
     0.000000000         0.000000000         0.000000000    
Au             849
    -7.000000000        -31.00000000        -15.00000000    
     0.000000000         0.000000000         0.000000000    
     0.000000000         0.000000000         0.000000000    
Au             850
    -7.000000000        -30.00000000        -15.00000000    
     0.000000000         0.000000000         0.000000000    
     0.000000000         0.000000000         0.000000000    
Au             851
    -7.000000000        -29.00000000        -15.00000000    
     0.000000000         0.000000000         0.000000000    
     0.000000000         0.000000000         0.000000000    
Au             852
    -7.000000000        -28.00000000        -15.00000000    
     0.000000000         0.000000000         0.000000000    
     0.000000000         0.000000000         0.000000000    
Au             853
    -7.000000000        -27.00000000        -15.00000000    
     0.000000000         0.000000000         0.000000000    
     0.000000000         0.000000000         0.000000000    
Au             854
    -7.000000000        -26.00000000        -15.00000000    
     0.000000000         0.000000000         0.000000000    
     0.000000000         0.000000000         0.000000000    
Au             855
    -7.000000000        -25.00000000        -15.00000000    
     0.000000000         0.000000000         0.000000000    
     0.000000000         0.000000000         0.000000000    
Au             856
    -7.000000000        -24.00000000        -15.00000000    
     0.000000000         0.000000000         0.000000000    
     0.000000000         0.000000000         0.000000000    
Au             857
    -7.000000000        -23.00000000        -15.00000000    
     0.000000000         0.000000000         0.000000000    
     0.000000000         0.000000000         0.000000000    
Au             858
    -7.000000000        -22.00000000        -15.00000000    
     0.000000000         0.000000000         0.000000000    
     0.000000000         0.000000000         0.000000000    
Au             859
    -7.000000000        -21.00000000        -15.00000000    
     0.000000000         0.000000000         0.000000000    
     0.000000000         0.000000000         0.000000000    
Au             860
    -7.000000000        -20.00000000        -15.00000000    
     0.000000000         0.000000000         0.000000000    
     0.000000000         0.000000000         0.000000000    
Au             861
    -7.000000000        -19.00000000        -15.00000000    
     0.000000000         0.000000000         0.000000000    
     0.000000000         0.000000000         0.000000000    
Au             862
    -7.000000000        -18.00000000        -15.00000000    
     0.000000000         0.000000000         0.000000000    
     0.000000000         0.000000000         0.000000000    
Au             863
    -7.000000000        -17.00000000        -15.00000000    
     0.000000000         0.000000000         0.000000000    
     0.000000000         0.000000000         0.000000000    
Au             864
    -7.000000000        -16.00000000        -15.00000000    
     0.000000000         0.000000000         0.000000000    
     0.000000000         0.000000000         0.000000000    
Au             865
    -7.000000000        -15.00000000        -15.00000000    
     0.000000000         0.000000000         0.000000000    
     0.000000000         0.000000000         0.000000000    
Au             866
    -7.000000000        -14.00000000        -15.00000000    
     0.000000000         0.000000000         0.000000000    
     0.000000000         0.000000000         0.000000000    
Au             867
    -7.000000000        -13.00000000        -15.00000000    
     0.000000000         0.000000000         0.000000000    
     0.000000000         0.000000000         0.000000000    
Au             868
    -7.000000000        -12.00000000        -15.00000000    
     0.000000000         0.000000000         0.000000000    
     0.000000000         0.000000000         0.000000000    
Au             869
    -7.000000000        -11.00000000        -15.00000000    
     0.000000000         0.000000000         0.000000000    
     0.000000000         0.000000000         0.000000000    
Au             870
    -7.000000000        -10.00000000        -15.00000000    
     0.000000000         0.000000000         0.000000000    
     0.000000000         0.000000000         0.000000000    
Au             871
    -7.000000000        -9.000000000        -15.00000000    
     0.000000000         0.000000000         0.000000000    
     0.000000000         0.000000000         0.000000000    
Au             872
    -7.000000000        -8.000000000        -15.00000000    
     0.000000000         0.000000000         0.000000000    
     0.000000000         0.000000000         0.000000000    
Au             873
    -7.000000000        -7.000000000        -15.00000000    
     0.000000000         0.000000000         0.000000000    
     0.000000000         0.000000000         0.000000000    
Au             874
    -7.000000000        -6.000000000        -15.00000000    
     0.000000000         0.000000000         0.000000000    
     0.000000000         0.000000000         0.000000000    
Au             875
    -7.000000000        -5.000000000        -15.00000000    
     0.000000000         0.000000000         0.000000000    
     0.000000000         0.000000000         0.000000000    
Au             876
    -7.000000000        -4.000000000        -15.00000000    
     0.000000000         0.000000000         0.000000000    
     0.000000000         0.000000000         0.000000000    
Au             877
    -7.000000000        -3.000000000        -15.00000000    
     0.000000000         0.000000000         0.000000000    
     0.000000000         0.000000000         0.000000000    
Au             878
    -7.000000000        -2.000000000        -15.00000000    
     0.000000000         0.000000000         0.000000000    
     0.000000000         0.000000000         0.000000000    
Au             879
    -7.000000000        -1.000000000        -15.00000000    
     0.000000000         0.000000000         0.000000000    
     0.000000000         0.000000000         0.000000000    
Au             880
    -7.000000000         0.000000000        -15.00000000    
     0.000000000         0.000000000         0.000000000    
     0.000000000         0.000000000         0.000000000    
Au             881
    -7.000000000         1.000000000        -15.00000000    
     0.000000000         0.000000000         0.000000000    
     0.000000000         0.000000000         0.000000000    
Au             882
    -7.000000000         2.000000000        -15.00000000    
     0.000000000         0.000000000         0.000000000    
     0.000000000         0.000000000         0.000000000    
Au             883
    -7.000000000         3.000000000        -15.00000000    
     0.000000000         0.000000000         0.000000000    
     0.000000000         0.000000000         0.000000000    
Au             884
    -7.000000000         4.000000000        -15.00000000    
     0.000000000         0.000000000         0.000000000    
     0.000000000         0.000000000         0.000000000    
Au             885
    -7.000000000         5.000000000        -15.00000000    
     0.000000000         0.000000000         0.000000000    
     0.000000000         0.000000000         0.000000000    
Au             886
    -7.000000000         6.000000000        -15.00000000    
     0.000000000         0.000000000         0.000000000    
     0.000000000         0.000000000         0.000000000    
Au             887
    -7.000000000         7.000000000        -15.00000000    
     0.000000000         0.000000000         0.000000000    
     0.000000000         0.000000000         0.000000000    
Au             888
    -7.000000000         8.000000000        -15.00000000    
     0.000000000         0.000000000         0.000000000    
     0.000000000         0.000000000         0.000000000    
Au             889
    -7.000000000         9.000000000        -15.00000000    
     0.000000000         0.000000000         0.000000000    
     0.000000000         0.000000000         0.000000000    
Au             890
    -7.000000000         10.00000000        -15.00000000    
     0.000000000         0.000000000         0.000000000    
     0.000000000         0.000000000         0.000000000    
Au             891
    -7.000000000         11.00000000        -15.00000000    
     0.000000000         0.000000000         0.000000000    
     0.000000000         0.000000000         0.000000000    
Au             892
    -7.000000000         12.00000000        -15.00000000    
     0.000000000         0.000000000         0.000000000    
     0.000000000         0.000000000         0.000000000    
Au             893
    -7.000000000         13.00000000        -15.00000000    
     0.000000000         0.000000000         0.000000000    
     0.000000000         0.000000000         0.000000000    
Au             894
    -7.000000000         14.00000000        -15.00000000    
     0.000000000         0.000000000         0.000000000    
     0.000000000         0.000000000         0.000000000    
Au             895
    -7.000000000         15.00000000        -15.00000000    
     0.000000000         0.000000000         0.000000000    
     0.000000000         0.000000000         0.000000000    
Au             896
    -7.000000000         16.00000000        -15.00000000    
     0.000000000         0.000000000         0.000000000    
     0.000000000         0.000000000         0.000000000    
Au             897
    -7.000000000         17.00000000        -15.00000000    
     0.000000000         0.000000000         0.000000000    
     0.000000000         0.000000000         0.000000000    
Au             898
    -7.000000000         18.00000000        -15.00000000    
     0.000000000         0.000000000         0.000000000    
     0.000000000         0.000000000         0.000000000    
Au             899
    -7.000000000         19.00000000        -15.00000000    
     0.000000000         0.000000000         0.000000000    
     0.000000000         0.000000000         0.000000000    
Au             900
    -7.000000000         20.00000000        -15.00000000    
     0.000000000         0.000000000         0.000000000    
     0.000000000         0.000000000         0.000000000    
Au             901
    -7.000000000         21.00000000        -15.00000000    
     0.000000000         0.000000000         0.000000000    
     0.000000000         0.000000000         0.000000000    
Au             902
    -7.000000000         22.00000000        -15.00000000    
     0.000000000         0.000000000         0.000000000    
     0.000000000         0.000000000         0.000000000    
Au             903
    -7.000000000         23.00000000        -15.00000000    
     0.000000000         0.000000000         0.000000000    
     0.000000000         0.000000000         0.000000000    
Au             904
    -7.000000000         24.00000000        -15.00000000    
     0.000000000         0.000000000         0.000000000    
     0.000000000         0.000000000         0.000000000    
Au             905
    -7.000000000         25.00000000        -15.00000000    
     0.000000000         0.000000000         0.000000000    
     0.000000000         0.000000000         0.000000000    
Au             906
    -7.000000000         26.00000000        -15.00000000    
     0.000000000         0.000000000         0.000000000    
     0.000000000         0.000000000         0.000000000    
Au             907
    -7.000000000         27.00000000        -15.00000000    
     0.000000000         0.000000000         0.000000000    
     0.000000000         0.000000000         0.000000000    
Au             908
    -7.000000000         28.00000000        -15.00000000    
     0.000000000         0.000000000         0.000000000    
     0.000000000         0.000000000         0.000000000    
Au             909
    -7.000000000         29.00000000        -15.00000000    
     0.000000000         0.000000000         0.000000000    
     0.000000000         0.000000000         0.000000000    
Au             910
    -7.000000000         30.00000000        -15.00000000    
     0.000000000         0.000000000         0.000000000    
     0.000000000         0.000000000         0.000000000    
Au             911
    -7.000000000         31.00000000        -15.00000000    
     0.000000000         0.000000000         0.000000000    
     0.000000000         0.000000000         0.000000000    
Au             912
    -7.000000000         32.00000000        -15.00000000    
     0.000000000         0.000000000         0.000000000    
     0.000000000         0.000000000         0.000000000    
Au             913
    -7.000000000         33.00000000        -15.00000000    
     0.000000000         0.000000000         0.000000000    
     0.000000000         0.000000000         0.000000000    
Au             914
    -7.000000000         34.00000000        -15.00000000    
     0.000000000         0.000000000         0.000000000    
     0.000000000         0.000000000         0.000000000    
Au             915
    -7.000000000         35.00000000        -15.00000000    
     0.000000000         0.000000000         0.000000000    
     0.000000000         0.000000000         0.000000000    
Au             916
    -7.000000000         36.00000000        -15.00000000    
     0.000000000         0.000000000         0.000000000    
     0.000000000         0.000000000         0.000000000    
Au             917
    -7.000000000         37.00000000        -15.00000000    
     0.000000000         0.000000000         0.000000000    
     0.000000000         0.000000000         0.000000000    
Au             918
    -7.000000000         38.00000000        -15.00000000    
     0.000000000         0.000000000         0.000000000    
     0.000000000         0.000000000         0.000000000    
Au             919
    -7.000000000         39.00000000        -15.00000000    
     0.000000000         0.000000000         0.000000000    
     0.000000000         0.000000000         0.000000000    
Au             920
    -7.000000000         40.00000000        -15.00000000    
     0.000000000         0.000000000         0.000000000    
     0.000000000         0.000000000         0.000000000    
Au             921
    -7.000000000         41.00000000        -15.00000000    
     0.000000000         0.000000000         0.000000000    
     0.000000000         0.000000000         0.000000000    
Au             922
    -7.000000000         42.00000000        -15.00000000    
     0.000000000         0.000000000         0.000000000    
     0.000000000         0.000000000         0.000000000    
Au             923
    -7.000000000         43.00000000        -15.00000000    
     0.000000000         0.000000000         0.000000000    
     0.000000000         0.000000000         0.000000000    
Au             924
    -7.000000000         44.00000000        -15.00000000    
     0.000000000         0.000000000         0.000000000    
     0.000000000         0.000000000         0.000000000    
Au             925
    -7.000000000         45.00000000        -15.00000000    
     0.000000000         0.000000000         0.000000000    
     0.000000000         0.000000000         0.000000000    
Au             926
    -7.000000000         46.00000000        -15.00000000    
     0.000000000         0.000000000         0.000000000    
     0.000000000         0.000000000         0.000000000    
Au             927
    -7.000000000         47.00000000        -15.00000000    
     0.000000000         0.000000000         0.000000000    
     0.000000000         0.000000000         0.000000000    
Au             928
    -7.000000000         48.00000000        -15.00000000    
     0.000000000         0.000000000         0.000000000    
     0.000000000         0.000000000         0.000000000    
Au             929
    -7.000000000         49.00000000        -15.00000000    
     0.000000000         0.000000000         0.000000000    
     0.000000000         0.000000000         0.000000000    
Au             930
    -7.000000000         50.00000000        -15.00000000    
     0.000000000         0.000000000         0.000000000    
     0.000000000         0.000000000         0.000000000    
Au             931
    -6.000000000        -50.00000000        -15.00000000    
     0.000000000         0.000000000         0.000000000    
     0.000000000         0.000000000         0.000000000    
Au             932
    -6.000000000        -49.00000000        -15.00000000    
     0.000000000         0.000000000         0.000000000    
     0.000000000         0.000000000         0.000000000    
Au             933
    -6.000000000        -48.00000000        -15.00000000    
     0.000000000         0.000000000         0.000000000    
     0.000000000         0.000000000         0.000000000    
Au             934
    -6.000000000        -47.00000000        -15.00000000    
     0.000000000         0.000000000         0.000000000    
     0.000000000         0.000000000         0.000000000    
Au             935
    -6.000000000        -46.00000000        -15.00000000    
     0.000000000         0.000000000         0.000000000    
     0.000000000         0.000000000         0.000000000    
Au             936
    -6.000000000        -45.00000000        -15.00000000    
     0.000000000         0.000000000         0.000000000    
     0.000000000         0.000000000         0.000000000    
Au             937
    -6.000000000        -44.00000000        -15.00000000    
     0.000000000         0.000000000         0.000000000    
     0.000000000         0.000000000         0.000000000    
Au             938
    -6.000000000        -43.00000000        -15.00000000    
     0.000000000         0.000000000         0.000000000    
     0.000000000         0.000000000         0.000000000    
Au             939
    -6.000000000        -42.00000000        -15.00000000    
     0.000000000         0.000000000         0.000000000    
     0.000000000         0.000000000         0.000000000    
Au             940
    -6.000000000        -41.00000000        -15.00000000    
     0.000000000         0.000000000         0.000000000    
     0.000000000         0.000000000         0.000000000    
Au             941
    -6.000000000        -40.00000000        -15.00000000    
     0.000000000         0.000000000         0.000000000    
     0.000000000         0.000000000         0.000000000    
Au             942
    -6.000000000        -39.00000000        -15.00000000    
     0.000000000         0.000000000         0.000000000    
     0.000000000         0.000000000         0.000000000    
Au             943
    -6.000000000        -38.00000000        -15.00000000    
     0.000000000         0.000000000         0.000000000    
     0.000000000         0.000000000         0.000000000    
Au             944
    -6.000000000        -37.00000000        -15.00000000    
     0.000000000         0.000000000         0.000000000    
     0.000000000         0.000000000         0.000000000    
Au             945
    -6.000000000        -36.00000000        -15.00000000    
     0.000000000         0.000000000         0.000000000    
     0.000000000         0.000000000         0.000000000    
Au             946
    -6.000000000        -35.00000000        -15.00000000    
     0.000000000         0.000000000         0.000000000    
     0.000000000         0.000000000         0.000000000    
Au             947
    -6.000000000        -34.00000000        -15.00000000    
     0.000000000         0.000000000         0.000000000    
     0.000000000         0.000000000         0.000000000    
Au             948
    -6.000000000        -33.00000000        -15.00000000    
     0.000000000         0.000000000         0.000000000    
     0.000000000         0.000000000         0.000000000    
Au             949
    -6.000000000        -32.00000000        -15.00000000    
     0.000000000         0.000000000         0.000000000    
     0.000000000         0.000000000         0.000000000    
Au             950
    -6.000000000        -31.00000000        -15.00000000    
     0.000000000         0.000000000         0.000000000    
     0.000000000         0.000000000         0.000000000    
Au             951
    -6.000000000        -30.00000000        -15.00000000    
     0.000000000         0.000000000         0.000000000    
     0.000000000         0.000000000         0.000000000    
Au             952
    -6.000000000        -29.00000000        -15.00000000    
     0.000000000         0.000000000         0.000000000    
     0.000000000         0.000000000         0.000000000    
Au             953
    -6.000000000        -28.00000000        -15.00000000    
     0.000000000         0.000000000         0.000000000    
     0.000000000         0.000000000         0.000000000    
Au             954
    -6.000000000        -27.00000000        -15.00000000    
     0.000000000         0.000000000         0.000000000    
     0.000000000         0.000000000         0.000000000    
Au             955
    -6.000000000        -26.00000000        -15.00000000    
     0.000000000         0.000000000         0.000000000    
     0.000000000         0.000000000         0.000000000    
Au             956
    -6.000000000        -25.00000000        -15.00000000    
     0.000000000         0.000000000         0.000000000    
     0.000000000         0.000000000         0.000000000    
Au             957
    -6.000000000        -24.00000000        -15.00000000    
     0.000000000         0.000000000         0.000000000    
     0.000000000         0.000000000         0.000000000    
Au             958
    -6.000000000        -23.00000000        -15.00000000    
     0.000000000         0.000000000         0.000000000    
     0.000000000         0.000000000         0.000000000    
Au             959
    -6.000000000        -22.00000000        -15.00000000    
     0.000000000         0.000000000         0.000000000    
     0.000000000         0.000000000         0.000000000    
Au             960
    -6.000000000        -21.00000000        -15.00000000    
     0.000000000         0.000000000         0.000000000    
     0.000000000         0.000000000         0.000000000    
Au             961
    -6.000000000        -20.00000000        -15.00000000    
     0.000000000         0.000000000         0.000000000    
     0.000000000         0.000000000         0.000000000    
Au             962
    -6.000000000        -19.00000000        -15.00000000    
     0.000000000         0.000000000         0.000000000    
     0.000000000         0.000000000         0.000000000    
Au             963
    -6.000000000        -18.00000000        -15.00000000    
     0.000000000         0.000000000         0.000000000    
     0.000000000         0.000000000         0.000000000    
Au             964
    -6.000000000        -17.00000000        -15.00000000    
     0.000000000         0.000000000         0.000000000    
     0.000000000         0.000000000         0.000000000    
Au             965
    -6.000000000        -16.00000000        -15.00000000    
     0.000000000         0.000000000         0.000000000    
     0.000000000         0.000000000         0.000000000    
Au             966
    -6.000000000        -15.00000000        -15.00000000    
     0.000000000         0.000000000         0.000000000    
     0.000000000         0.000000000         0.000000000    
Au             967
    -6.000000000        -14.00000000        -15.00000000    
     0.000000000         0.000000000         0.000000000    
     0.000000000         0.000000000         0.000000000    
Au             968
    -6.000000000        -13.00000000        -15.00000000    
     0.000000000         0.000000000         0.000000000    
     0.000000000         0.000000000         0.000000000    
Au             969
    -6.000000000        -12.00000000        -15.00000000    
     0.000000000         0.000000000         0.000000000    
     0.000000000         0.000000000         0.000000000    
Au             970
    -6.000000000        -11.00000000        -15.00000000    
     0.000000000         0.000000000         0.000000000    
     0.000000000         0.000000000         0.000000000    
Au             971
    -6.000000000        -10.00000000        -15.00000000    
     0.000000000         0.000000000         0.000000000    
     0.000000000         0.000000000         0.000000000    
Au             972
    -6.000000000        -9.000000000        -15.00000000    
     0.000000000         0.000000000         0.000000000    
     0.000000000         0.000000000         0.000000000    
Au             973
    -6.000000000        -8.000000000        -15.00000000    
     0.000000000         0.000000000         0.000000000    
     0.000000000         0.000000000         0.000000000    
Au             974
    -6.000000000        -7.000000000        -15.00000000    
     0.000000000         0.000000000         0.000000000    
     0.000000000         0.000000000         0.000000000    
Au             975
    -6.000000000        -6.000000000        -15.00000000    
     0.000000000         0.000000000         0.000000000    
     0.000000000         0.000000000         0.000000000    
Au             976
    -6.000000000        -5.000000000        -15.00000000    
     0.000000000         0.000000000         0.000000000    
     0.000000000         0.000000000         0.000000000    
Au             977
    -6.000000000        -4.000000000        -15.00000000    
     0.000000000         0.000000000         0.000000000    
     0.000000000         0.000000000         0.000000000    
Au             978
    -6.000000000        -3.000000000        -15.00000000    
     0.000000000         0.000000000         0.000000000    
     0.000000000         0.000000000         0.000000000    
Au             979
    -6.000000000        -2.000000000        -15.00000000    
     0.000000000         0.000000000         0.000000000    
     0.000000000         0.000000000         0.000000000    
Au             980
    -6.000000000        -1.000000000        -15.00000000    
     0.000000000         0.000000000         0.000000000    
     0.000000000         0.000000000         0.000000000    
Au             981
    -6.000000000         0.000000000        -15.00000000    
     0.000000000         0.000000000         0.000000000    
     0.000000000         0.000000000         0.000000000    
Au             982
    -6.000000000         1.000000000        -15.00000000    
     0.000000000         0.000000000         0.000000000    
     0.000000000         0.000000000         0.000000000    
Au             983
    -6.000000000         2.000000000        -15.00000000    
     0.000000000         0.000000000         0.000000000    
     0.000000000         0.000000000         0.000000000    
Au             984
    -6.000000000         3.000000000        -15.00000000    
     0.000000000         0.000000000         0.000000000    
     0.000000000         0.000000000         0.000000000    
Au             985
    -6.000000000         4.000000000        -15.00000000    
     0.000000000         0.000000000         0.000000000    
     0.000000000         0.000000000         0.000000000    
Au             986
    -6.000000000         5.000000000        -15.00000000    
     0.000000000         0.000000000         0.000000000    
     0.000000000         0.000000000         0.000000000    
Au             987
    -6.000000000         6.000000000        -15.00000000    
     0.000000000         0.000000000         0.000000000    
     0.000000000         0.000000000         0.000000000    
Au             988
    -6.000000000         7.000000000        -15.00000000    
     0.000000000         0.000000000         0.000000000    
     0.000000000         0.000000000         0.000000000    
Au             989
    -6.000000000         8.000000000        -15.00000000    
     0.000000000         0.000000000         0.000000000    
     0.000000000         0.000000000         0.000000000    
Au             990
    -6.000000000         9.000000000        -15.00000000    
     0.000000000         0.000000000         0.000000000    
     0.000000000         0.000000000         0.000000000    
Au             991
    -6.000000000         10.00000000        -15.00000000    
     0.000000000         0.000000000         0.000000000    
     0.000000000         0.000000000         0.000000000    
Au             992
    -6.000000000         11.00000000        -15.00000000    
     0.000000000         0.000000000         0.000000000    
     0.000000000         0.000000000         0.000000000    
Au             993
    -6.000000000         12.00000000        -15.00000000    
     0.000000000         0.000000000         0.000000000    
     0.000000000         0.000000000         0.000000000    
Au             994
    -6.000000000         13.00000000        -15.00000000    
     0.000000000         0.000000000         0.000000000    
     0.000000000         0.000000000         0.000000000    
Au             995
    -6.000000000         14.00000000        -15.00000000    
     0.000000000         0.000000000         0.000000000    
     0.000000000         0.000000000         0.000000000    
Au             996
    -6.000000000         15.00000000        -15.00000000    
     0.000000000         0.000000000         0.000000000    
     0.000000000         0.000000000         0.000000000    
Au             997
    -6.000000000         16.00000000        -15.00000000    
     0.000000000         0.000000000         0.000000000    
     0.000000000         0.000000000         0.000000000    
Au             998
    -6.000000000         17.00000000        -15.00000000    
     0.000000000         0.000000000         0.000000000    
     0.000000000         0.000000000         0.000000000    
Au             999
    -6.000000000         18.00000000        -15.00000000    
     0.000000000         0.000000000         0.000000000    
     0.000000000         0.000000000         0.000000000    
Au            1000
    -6.000000000         19.00000000        -15.00000000    
     0.000000000         0.000000000         0.000000000    
     0.000000000         0.000000000         0.000000000    
Au            1001
    -6.000000000         20.00000000        -15.00000000    
     0.000000000         0.000000000         0.000000000    
     0.000000000         0.000000000         0.000000000    
Au            1002
    -6.000000000         21.00000000        -15.00000000    
     0.000000000         0.000000000         0.000000000    
     0.000000000         0.000000000         0.000000000    
Au            1003
    -6.000000000         22.00000000        -15.00000000    
     0.000000000         0.000000000         0.000000000    
     0.000000000         0.000000000         0.000000000    
Au            1004
    -6.000000000         23.00000000        -15.00000000    
     0.000000000         0.000000000         0.000000000    
     0.000000000         0.000000000         0.000000000    
Au            1005
    -6.000000000         24.00000000        -15.00000000    
     0.000000000         0.000000000         0.000000000    
     0.000000000         0.000000000         0.000000000    
Au            1006
    -6.000000000         25.00000000        -15.00000000    
     0.000000000         0.000000000         0.000000000    
     0.000000000         0.000000000         0.000000000    
Au            1007
    -6.000000000         26.00000000        -15.00000000    
     0.000000000         0.000000000         0.000000000    
     0.000000000         0.000000000         0.000000000    
Au            1008
    -6.000000000         27.00000000        -15.00000000    
     0.000000000         0.000000000         0.000000000    
     0.000000000         0.000000000         0.000000000    
Au            1009
    -6.000000000         28.00000000        -15.00000000    
     0.000000000         0.000000000         0.000000000    
     0.000000000         0.000000000         0.000000000    
Au            1010
    -6.000000000         29.00000000        -15.00000000    
     0.000000000         0.000000000         0.000000000    
     0.000000000         0.000000000         0.000000000    
Au            1011
    -6.000000000         30.00000000        -15.00000000    
     0.000000000         0.000000000         0.000000000    
     0.000000000         0.000000000         0.000000000    
Au            1012
    -6.000000000         31.00000000        -15.00000000    
     0.000000000         0.000000000         0.000000000    
     0.000000000         0.000000000         0.000000000    
Au            1013
    -6.000000000         32.00000000        -15.00000000    
     0.000000000         0.000000000         0.000000000    
     0.000000000         0.000000000         0.000000000    
Au            1014
    -6.000000000         33.00000000        -15.00000000    
     0.000000000         0.000000000         0.000000000    
     0.000000000         0.000000000         0.000000000    
Au            1015
    -6.000000000         34.00000000        -15.00000000    
     0.000000000         0.000000000         0.000000000    
     0.000000000         0.000000000         0.000000000    
Au            1016
    -6.000000000         35.00000000        -15.00000000    
     0.000000000         0.000000000         0.000000000    
     0.000000000         0.000000000         0.000000000    
Au            1017
    -6.000000000         36.00000000        -15.00000000    
     0.000000000         0.000000000         0.000000000    
     0.000000000         0.000000000         0.000000000    
Au            1018
    -6.000000000         37.00000000        -15.00000000    
     0.000000000         0.000000000         0.000000000    
     0.000000000         0.000000000         0.000000000    
Au            1019
    -6.000000000         38.00000000        -15.00000000    
     0.000000000         0.000000000         0.000000000    
     0.000000000         0.000000000         0.000000000    
Au            1020
    -6.000000000         39.00000000        -15.00000000    
     0.000000000         0.000000000         0.000000000    
     0.000000000         0.000000000         0.000000000    
Au            1021
    -6.000000000         40.00000000        -15.00000000    
     0.000000000         0.000000000         0.000000000    
     0.000000000         0.000000000         0.000000000    
Au            1022
    -6.000000000         41.00000000        -15.00000000    
     0.000000000         0.000000000         0.000000000    
     0.000000000         0.000000000         0.000000000    
Au            1023
    -6.000000000         42.00000000        -15.00000000    
     0.000000000         0.000000000         0.000000000    
     0.000000000         0.000000000         0.000000000    
Au            1024
    -6.000000000         43.00000000        -15.00000000    
     0.000000000         0.000000000         0.000000000    
     0.000000000         0.000000000         0.000000000    
Au            1025
    -6.000000000         44.00000000        -15.00000000    
     0.000000000         0.000000000         0.000000000    
     0.000000000         0.000000000         0.000000000    
Au            1026
    -6.000000000         45.00000000        -15.00000000    
     0.000000000         0.000000000         0.000000000    
     0.000000000         0.000000000         0.000000000    
Au            1027
    -6.000000000         46.00000000        -15.00000000    
     0.000000000         0.000000000         0.000000000    
     0.000000000         0.000000000         0.000000000    
Au            1028
    -6.000000000         47.00000000        -15.00000000    
     0.000000000         0.000000000         0.000000000    
     0.000000000         0.000000000         0.000000000    
Au            1029
    -6.000000000         48.00000000        -15.00000000    
     0.000000000         0.000000000         0.000000000    
     0.000000000         0.000000000         0.000000000    
Au            1030
    -6.000000000         49.00000000        -15.00000000    
     0.000000000         0.000000000         0.000000000    
     0.000000000         0.000000000         0.000000000    
Au            1031
    -6.000000000         50.00000000        -15.00000000    
     0.000000000         0.000000000         0.000000000    
     0.000000000         0.000000000         0.000000000    
Au            1032
    -5.000000000        -50.00000000        -15.00000000    
     0.000000000         0.000000000         0.000000000    
     0.000000000         0.000000000         0.000000000    
Au            1033
    -5.000000000        -49.00000000        -15.00000000    
     0.000000000         0.000000000         0.000000000    
     0.000000000         0.000000000         0.000000000    
Au            1034
    -5.000000000        -48.00000000        -15.00000000    
     0.000000000         0.000000000         0.000000000    
     0.000000000         0.000000000         0.000000000    
Au            1035
    -5.000000000        -47.00000000        -15.00000000    
     0.000000000         0.000000000         0.000000000    
     0.000000000         0.000000000         0.000000000    
Au            1036
    -5.000000000        -46.00000000        -15.00000000    
     0.000000000         0.000000000         0.000000000    
     0.000000000         0.000000000         0.000000000    
Au            1037
    -5.000000000        -45.00000000        -15.00000000    
     0.000000000         0.000000000         0.000000000    
     0.000000000         0.000000000         0.000000000    
Au            1038
    -5.000000000        -44.00000000        -15.00000000    
     0.000000000         0.000000000         0.000000000    
     0.000000000         0.000000000         0.000000000    
Au            1039
    -5.000000000        -43.00000000        -15.00000000    
     0.000000000         0.000000000         0.000000000    
     0.000000000         0.000000000         0.000000000    
Au            1040
    -5.000000000        -42.00000000        -15.00000000    
     0.000000000         0.000000000         0.000000000    
     0.000000000         0.000000000         0.000000000    
Au            1041
    -5.000000000        -41.00000000        -15.00000000    
     0.000000000         0.000000000         0.000000000    
     0.000000000         0.000000000         0.000000000    
Au            1042
    -5.000000000        -40.00000000        -15.00000000    
     0.000000000         0.000000000         0.000000000    
     0.000000000         0.000000000         0.000000000    
Au            1043
    -5.000000000        -39.00000000        -15.00000000    
     0.000000000         0.000000000         0.000000000    
     0.000000000         0.000000000         0.000000000    
Au            1044
    -5.000000000        -38.00000000        -15.00000000    
     0.000000000         0.000000000         0.000000000    
     0.000000000         0.000000000         0.000000000    
Au            1045
    -5.000000000        -37.00000000        -15.00000000    
     0.000000000         0.000000000         0.000000000    
     0.000000000         0.000000000         0.000000000    
Au            1046
    -5.000000000        -36.00000000        -15.00000000    
     0.000000000         0.000000000         0.000000000    
     0.000000000         0.000000000         0.000000000    
Au            1047
    -5.000000000        -35.00000000        -15.00000000    
     0.000000000         0.000000000         0.000000000    
     0.000000000         0.000000000         0.000000000    
Au            1048
    -5.000000000        -34.00000000        -15.00000000    
     0.000000000         0.000000000         0.000000000    
     0.000000000         0.000000000         0.000000000    
Au            1049
    -5.000000000        -33.00000000        -15.00000000    
     0.000000000         0.000000000         0.000000000    
     0.000000000         0.000000000         0.000000000    
Au            1050
    -5.000000000        -32.00000000        -15.00000000    
     0.000000000         0.000000000         0.000000000    
     0.000000000         0.000000000         0.000000000    
Au            1051
    -5.000000000        -31.00000000        -15.00000000    
     0.000000000         0.000000000         0.000000000    
     0.000000000         0.000000000         0.000000000    
Au            1052
    -5.000000000        -30.00000000        -15.00000000    
     0.000000000         0.000000000         0.000000000    
     0.000000000         0.000000000         0.000000000    
Au            1053
    -5.000000000        -29.00000000        -15.00000000    
     0.000000000         0.000000000         0.000000000    
     0.000000000         0.000000000         0.000000000    
Au            1054
    -5.000000000        -28.00000000        -15.00000000    
     0.000000000         0.000000000         0.000000000    
     0.000000000         0.000000000         0.000000000    
Au            1055
    -5.000000000        -27.00000000        -15.00000000    
     0.000000000         0.000000000         0.000000000    
     0.000000000         0.000000000         0.000000000    
Au            1056
    -5.000000000        -26.00000000        -15.00000000    
     0.000000000         0.000000000         0.000000000    
     0.000000000         0.000000000         0.000000000    
Au            1057
    -5.000000000        -25.00000000        -15.00000000    
     0.000000000         0.000000000         0.000000000    
     0.000000000         0.000000000         0.000000000    
Au            1058
    -5.000000000        -24.00000000        -15.00000000    
     0.000000000         0.000000000         0.000000000    
     0.000000000         0.000000000         0.000000000    
Au            1059
    -5.000000000        -23.00000000        -15.00000000    
     0.000000000         0.000000000         0.000000000    
     0.000000000         0.000000000         0.000000000    
Au            1060
    -5.000000000        -22.00000000        -15.00000000    
     0.000000000         0.000000000         0.000000000    
     0.000000000         0.000000000         0.000000000    
Au            1061
    -5.000000000        -21.00000000        -15.00000000    
     0.000000000         0.000000000         0.000000000    
     0.000000000         0.000000000         0.000000000    
Au            1062
    -5.000000000        -20.00000000        -15.00000000    
     0.000000000         0.000000000         0.000000000    
     0.000000000         0.000000000         0.000000000    
Au            1063
    -5.000000000        -19.00000000        -15.00000000    
     0.000000000         0.000000000         0.000000000    
     0.000000000         0.000000000         0.000000000    
Au            1064
    -5.000000000        -18.00000000        -15.00000000    
     0.000000000         0.000000000         0.000000000    
     0.000000000         0.000000000         0.000000000    
Au            1065
    -5.000000000        -17.00000000        -15.00000000    
     0.000000000         0.000000000         0.000000000    
     0.000000000         0.000000000         0.000000000    
Au            1066
    -5.000000000        -16.00000000        -15.00000000    
     0.000000000         0.000000000         0.000000000    
     0.000000000         0.000000000         0.000000000    
Au            1067
    -5.000000000        -15.00000000        -15.00000000    
     0.000000000         0.000000000         0.000000000    
     0.000000000         0.000000000         0.000000000    
Au            1068
    -5.000000000        -14.00000000        -15.00000000    
     0.000000000         0.000000000         0.000000000    
     0.000000000         0.000000000         0.000000000    
Au            1069
    -5.000000000        -13.00000000        -15.00000000    
     0.000000000         0.000000000         0.000000000    
     0.000000000         0.000000000         0.000000000    
Au            1070
    -5.000000000        -12.00000000        -15.00000000    
     0.000000000         0.000000000         0.000000000    
     0.000000000         0.000000000         0.000000000    
Au            1071
    -5.000000000        -11.00000000        -15.00000000    
     0.000000000         0.000000000         0.000000000    
     0.000000000         0.000000000         0.000000000    
Au            1072
    -5.000000000        -10.00000000        -15.00000000    
     0.000000000         0.000000000         0.000000000    
     0.000000000         0.000000000         0.000000000    
Au            1073
    -5.000000000        -9.000000000        -15.00000000    
     0.000000000         0.000000000         0.000000000    
     0.000000000         0.000000000         0.000000000    
Au            1074
    -5.000000000        -8.000000000        -15.00000000    
     0.000000000         0.000000000         0.000000000    
     0.000000000         0.000000000         0.000000000    
Au            1075
    -5.000000000        -7.000000000        -15.00000000    
     0.000000000         0.000000000         0.000000000    
     0.000000000         0.000000000         0.000000000    
Au            1076
    -5.000000000        -6.000000000        -15.00000000    
     0.000000000         0.000000000         0.000000000    
     0.000000000         0.000000000         0.000000000    
Au            1077
    -5.000000000        -5.000000000        -15.00000000    
     0.000000000         0.000000000         0.000000000    
     0.000000000         0.000000000         0.000000000    
Au            1078
    -5.000000000        -4.000000000        -15.00000000    
     0.000000000         0.000000000         0.000000000    
     0.000000000         0.000000000         0.000000000    
Au            1079
    -5.000000000        -3.000000000        -15.00000000    
     0.000000000         0.000000000         0.000000000    
     0.000000000         0.000000000         0.000000000    
Au            1080
    -5.000000000        -2.000000000        -15.00000000    
     0.000000000         0.000000000         0.000000000    
     0.000000000         0.000000000         0.000000000    
Au            1081
    -5.000000000        -1.000000000        -15.00000000    
     0.000000000         0.000000000         0.000000000    
     0.000000000         0.000000000         0.000000000    
Au            1082
    -5.000000000         0.000000000        -15.00000000    
     0.000000000         0.000000000         0.000000000    
     0.000000000         0.000000000         0.000000000    
Au            1083
    -5.000000000         1.000000000        -15.00000000    
     0.000000000         0.000000000         0.000000000    
     0.000000000         0.000000000         0.000000000    
Au            1084
    -5.000000000         2.000000000        -15.00000000    
     0.000000000         0.000000000         0.000000000    
     0.000000000         0.000000000         0.000000000    
Au            1085
    -5.000000000         3.000000000        -15.00000000    
     0.000000000         0.000000000         0.000000000    
     0.000000000         0.000000000         0.000000000    
Au            1086
    -5.000000000         4.000000000        -15.00000000    
     0.000000000         0.000000000         0.000000000    
     0.000000000         0.000000000         0.000000000    
Au            1087
    -5.000000000         5.000000000        -15.00000000    
     0.000000000         0.000000000         0.000000000    
     0.000000000         0.000000000         0.000000000    
Au            1088
    -5.000000000         6.000000000        -15.00000000    
     0.000000000         0.000000000         0.000000000    
     0.000000000         0.000000000         0.000000000    
Au            1089
    -5.000000000         7.000000000        -15.00000000    
     0.000000000         0.000000000         0.000000000    
     0.000000000         0.000000000         0.000000000    
Au            1090
    -5.000000000         8.000000000        -15.00000000    
     0.000000000         0.000000000         0.000000000    
     0.000000000         0.000000000         0.000000000    
Au            1091
    -5.000000000         9.000000000        -15.00000000    
     0.000000000         0.000000000         0.000000000    
     0.000000000         0.000000000         0.000000000    
Au            1092
    -5.000000000         10.00000000        -15.00000000    
     0.000000000         0.000000000         0.000000000    
     0.000000000         0.000000000         0.000000000    
Au            1093
    -5.000000000         11.00000000        -15.00000000    
     0.000000000         0.000000000         0.000000000    
     0.000000000         0.000000000         0.000000000    
Au            1094
    -5.000000000         12.00000000        -15.00000000    
     0.000000000         0.000000000         0.000000000    
     0.000000000         0.000000000         0.000000000    
Au            1095
    -5.000000000         13.00000000        -15.00000000    
     0.000000000         0.000000000         0.000000000    
     0.000000000         0.000000000         0.000000000    
Au            1096
    -5.000000000         14.00000000        -15.00000000    
     0.000000000         0.000000000         0.000000000    
     0.000000000         0.000000000         0.000000000    
Au            1097
    -5.000000000         15.00000000        -15.00000000    
     0.000000000         0.000000000         0.000000000    
     0.000000000         0.000000000         0.000000000    
Au            1098
    -5.000000000         16.00000000        -15.00000000    
     0.000000000         0.000000000         0.000000000    
     0.000000000         0.000000000         0.000000000    
Au            1099
    -5.000000000         17.00000000        -15.00000000    
     0.000000000         0.000000000         0.000000000    
     0.000000000         0.000000000         0.000000000    
Au            1100
    -5.000000000         18.00000000        -15.00000000    
     0.000000000         0.000000000         0.000000000    
     0.000000000         0.000000000         0.000000000    
Au            1101
    -5.000000000         19.00000000        -15.00000000    
     0.000000000         0.000000000         0.000000000    
     0.000000000         0.000000000         0.000000000    
Au            1102
    -5.000000000         20.00000000        -15.00000000    
     0.000000000         0.000000000         0.000000000    
     0.000000000         0.000000000         0.000000000    
Au            1103
    -5.000000000         21.00000000        -15.00000000    
     0.000000000         0.000000000         0.000000000    
     0.000000000         0.000000000         0.000000000    
Au            1104
    -5.000000000         22.00000000        -15.00000000    
     0.000000000         0.000000000         0.000000000    
     0.000000000         0.000000000         0.000000000    
Au            1105
    -5.000000000         23.00000000        -15.00000000    
     0.000000000         0.000000000         0.000000000    
     0.000000000         0.000000000         0.000000000    
Au            1106
    -5.000000000         24.00000000        -15.00000000    
     0.000000000         0.000000000         0.000000000    
     0.000000000         0.000000000         0.000000000    
Au            1107
    -5.000000000         25.00000000        -15.00000000    
     0.000000000         0.000000000         0.000000000    
     0.000000000         0.000000000         0.000000000    
Au            1108
    -5.000000000         26.00000000        -15.00000000    
     0.000000000         0.000000000         0.000000000    
     0.000000000         0.000000000         0.000000000    
Au            1109
    -5.000000000         27.00000000        -15.00000000    
     0.000000000         0.000000000         0.000000000    
     0.000000000         0.000000000         0.000000000    
Au            1110
    -5.000000000         28.00000000        -15.00000000    
     0.000000000         0.000000000         0.000000000    
     0.000000000         0.000000000         0.000000000    
Au            1111
    -5.000000000         29.00000000        -15.00000000    
     0.000000000         0.000000000         0.000000000    
     0.000000000         0.000000000         0.000000000    
Au            1112
    -5.000000000         30.00000000        -15.00000000    
     0.000000000         0.000000000         0.000000000    
     0.000000000         0.000000000         0.000000000    
Au            1113
    -5.000000000         31.00000000        -15.00000000    
     0.000000000         0.000000000         0.000000000    
     0.000000000         0.000000000         0.000000000    
Au            1114
    -5.000000000         32.00000000        -15.00000000    
     0.000000000         0.000000000         0.000000000    
     0.000000000         0.000000000         0.000000000    
Au            1115
    -5.000000000         33.00000000        -15.00000000    
     0.000000000         0.000000000         0.000000000    
     0.000000000         0.000000000         0.000000000    
Au            1116
    -5.000000000         34.00000000        -15.00000000    
     0.000000000         0.000000000         0.000000000    
     0.000000000         0.000000000         0.000000000    
Au            1117
    -5.000000000         35.00000000        -15.00000000    
     0.000000000         0.000000000         0.000000000    
     0.000000000         0.000000000         0.000000000    
Au            1118
    -5.000000000         36.00000000        -15.00000000    
     0.000000000         0.000000000         0.000000000    
     0.000000000         0.000000000         0.000000000    
Au            1119
    -5.000000000         37.00000000        -15.00000000    
     0.000000000         0.000000000         0.000000000    
     0.000000000         0.000000000         0.000000000    
Au            1120
    -5.000000000         38.00000000        -15.00000000    
     0.000000000         0.000000000         0.000000000    
     0.000000000         0.000000000         0.000000000    
Au            1121
    -5.000000000         39.00000000        -15.00000000    
     0.000000000         0.000000000         0.000000000    
     0.000000000         0.000000000         0.000000000    
Au            1122
    -5.000000000         40.00000000        -15.00000000    
     0.000000000         0.000000000         0.000000000    
     0.000000000         0.000000000         0.000000000    
Au            1123
    -5.000000000         41.00000000        -15.00000000    
     0.000000000         0.000000000         0.000000000    
     0.000000000         0.000000000         0.000000000    
Au            1124
    -5.000000000         42.00000000        -15.00000000    
     0.000000000         0.000000000         0.000000000    
     0.000000000         0.000000000         0.000000000    
Au            1125
    -5.000000000         43.00000000        -15.00000000    
     0.000000000         0.000000000         0.000000000    
     0.000000000         0.000000000         0.000000000    
Au            1126
    -5.000000000         44.00000000        -15.00000000    
     0.000000000         0.000000000         0.000000000    
     0.000000000         0.000000000         0.000000000    
Au            1127
    -5.000000000         45.00000000        -15.00000000    
     0.000000000         0.000000000         0.000000000    
     0.000000000         0.000000000         0.000000000    
Au            1128
    -5.000000000         46.00000000        -15.00000000    
     0.000000000         0.000000000         0.000000000    
     0.000000000         0.000000000         0.000000000    
Au            1129
    -5.000000000         47.00000000        -15.00000000    
     0.000000000         0.000000000         0.000000000    
     0.000000000         0.000000000         0.000000000    
Au            1130
    -5.000000000         48.00000000        -15.00000000    
     0.000000000         0.000000000         0.000000000    
     0.000000000         0.000000000         0.000000000    
Au            1131
    -5.000000000         49.00000000        -15.00000000    
     0.000000000         0.000000000         0.000000000    
     0.000000000         0.000000000         0.000000000    
Au            1132
    -5.000000000         50.00000000        -15.00000000    
     0.000000000         0.000000000         0.000000000    
     0.000000000         0.000000000         0.000000000    
Au            1133
    -4.000000000        -50.00000000        -15.00000000    
     0.000000000         0.000000000         0.000000000    
     0.000000000         0.000000000         0.000000000    
Au            1134
    -4.000000000        -49.00000000        -15.00000000    
     0.000000000         0.000000000         0.000000000    
     0.000000000         0.000000000         0.000000000    
Au            1135
    -4.000000000        -48.00000000        -15.00000000    
     0.000000000         0.000000000         0.000000000    
     0.000000000         0.000000000         0.000000000    
Au            1136
    -4.000000000        -47.00000000        -15.00000000    
     0.000000000         0.000000000         0.000000000    
     0.000000000         0.000000000         0.000000000    
Au            1137
    -4.000000000        -46.00000000        -15.00000000    
     0.000000000         0.000000000         0.000000000    
     0.000000000         0.000000000         0.000000000    
Au            1138
    -4.000000000        -45.00000000        -15.00000000    
     0.000000000         0.000000000         0.000000000    
     0.000000000         0.000000000         0.000000000    
Au            1139
    -4.000000000        -44.00000000        -15.00000000    
     0.000000000         0.000000000         0.000000000    
     0.000000000         0.000000000         0.000000000    
Au            1140
    -4.000000000        -43.00000000        -15.00000000    
     0.000000000         0.000000000         0.000000000    
     0.000000000         0.000000000         0.000000000    
Au            1141
    -4.000000000        -42.00000000        -15.00000000    
     0.000000000         0.000000000         0.000000000    
     0.000000000         0.000000000         0.000000000    
Au            1142
    -4.000000000        -41.00000000        -15.00000000    
     0.000000000         0.000000000         0.000000000    
     0.000000000         0.000000000         0.000000000    
Au            1143
    -4.000000000        -40.00000000        -15.00000000    
     0.000000000         0.000000000         0.000000000    
     0.000000000         0.000000000         0.000000000    
Au            1144
    -4.000000000        -39.00000000        -15.00000000    
     0.000000000         0.000000000         0.000000000    
     0.000000000         0.000000000         0.000000000    
Au            1145
    -4.000000000        -38.00000000        -15.00000000    
     0.000000000         0.000000000         0.000000000    
     0.000000000         0.000000000         0.000000000    
Au            1146
    -4.000000000        -37.00000000        -15.00000000    
     0.000000000         0.000000000         0.000000000    
     0.000000000         0.000000000         0.000000000    
Au            1147
    -4.000000000        -36.00000000        -15.00000000    
     0.000000000         0.000000000         0.000000000    
     0.000000000         0.000000000         0.000000000    
Au            1148
    -4.000000000        -35.00000000        -15.00000000    
     0.000000000         0.000000000         0.000000000    
     0.000000000         0.000000000         0.000000000    
Au            1149
    -4.000000000        -34.00000000        -15.00000000    
     0.000000000         0.000000000         0.000000000    
     0.000000000         0.000000000         0.000000000    
Au            1150
    -4.000000000        -33.00000000        -15.00000000    
     0.000000000         0.000000000         0.000000000    
     0.000000000         0.000000000         0.000000000    
Au            1151
    -4.000000000        -32.00000000        -15.00000000    
     0.000000000         0.000000000         0.000000000    
     0.000000000         0.000000000         0.000000000    
Au            1152
    -4.000000000        -31.00000000        -15.00000000    
     0.000000000         0.000000000         0.000000000    
     0.000000000         0.000000000         0.000000000    
Au            1153
    -4.000000000        -30.00000000        -15.00000000    
     0.000000000         0.000000000         0.000000000    
     0.000000000         0.000000000         0.000000000    
Au            1154
    -4.000000000        -29.00000000        -15.00000000    
     0.000000000         0.000000000         0.000000000    
     0.000000000         0.000000000         0.000000000    
Au            1155
    -4.000000000        -28.00000000        -15.00000000    
     0.000000000         0.000000000         0.000000000    
     0.000000000         0.000000000         0.000000000    
Au            1156
    -4.000000000        -27.00000000        -15.00000000    
     0.000000000         0.000000000         0.000000000    
     0.000000000         0.000000000         0.000000000    
Au            1157
    -4.000000000        -26.00000000        -15.00000000    
     0.000000000         0.000000000         0.000000000    
     0.000000000         0.000000000         0.000000000    
Au            1158
    -4.000000000        -25.00000000        -15.00000000    
     0.000000000         0.000000000         0.000000000    
     0.000000000         0.000000000         0.000000000    
Au            1159
    -4.000000000        -24.00000000        -15.00000000    
     0.000000000         0.000000000         0.000000000    
     0.000000000         0.000000000         0.000000000    
Au            1160
    -4.000000000        -23.00000000        -15.00000000    
     0.000000000         0.000000000         0.000000000    
     0.000000000         0.000000000         0.000000000    
Au            1161
    -4.000000000        -22.00000000        -15.00000000    
     0.000000000         0.000000000         0.000000000    
     0.000000000         0.000000000         0.000000000    
Au            1162
    -4.000000000        -21.00000000        -15.00000000    
     0.000000000         0.000000000         0.000000000    
     0.000000000         0.000000000         0.000000000    
Au            1163
    -4.000000000        -20.00000000        -15.00000000    
     0.000000000         0.000000000         0.000000000    
     0.000000000         0.000000000         0.000000000    
Au            1164
    -4.000000000        -19.00000000        -15.00000000    
     0.000000000         0.000000000         0.000000000    
     0.000000000         0.000000000         0.000000000    
Au            1165
    -4.000000000        -18.00000000        -15.00000000    
     0.000000000         0.000000000         0.000000000    
     0.000000000         0.000000000         0.000000000    
Au            1166
    -4.000000000        -17.00000000        -15.00000000    
     0.000000000         0.000000000         0.000000000    
     0.000000000         0.000000000         0.000000000    
Au            1167
    -4.000000000        -16.00000000        -15.00000000    
     0.000000000         0.000000000         0.000000000    
     0.000000000         0.000000000         0.000000000    
Au            1168
    -4.000000000        -15.00000000        -15.00000000    
     0.000000000         0.000000000         0.000000000    
     0.000000000         0.000000000         0.000000000    
Au            1169
    -4.000000000        -14.00000000        -15.00000000    
     0.000000000         0.000000000         0.000000000    
     0.000000000         0.000000000         0.000000000    
Au            1170
    -4.000000000        -13.00000000        -15.00000000    
     0.000000000         0.000000000         0.000000000    
     0.000000000         0.000000000         0.000000000    
Au            1171
    -4.000000000        -12.00000000        -15.00000000    
     0.000000000         0.000000000         0.000000000    
     0.000000000         0.000000000         0.000000000    
Au            1172
    -4.000000000        -11.00000000        -15.00000000    
     0.000000000         0.000000000         0.000000000    
     0.000000000         0.000000000         0.000000000    
Au            1173
    -4.000000000        -10.00000000        -15.00000000    
     0.000000000         0.000000000         0.000000000    
     0.000000000         0.000000000         0.000000000    
Au            1174
    -4.000000000        -9.000000000        -15.00000000    
     0.000000000         0.000000000         0.000000000    
     0.000000000         0.000000000         0.000000000    
Au            1175
    -4.000000000        -8.000000000        -15.00000000    
     0.000000000         0.000000000         0.000000000    
     0.000000000         0.000000000         0.000000000    
Au            1176
    -4.000000000        -7.000000000        -15.00000000    
     0.000000000         0.000000000         0.000000000    
     0.000000000         0.000000000         0.000000000    
Au            1177
    -4.000000000        -6.000000000        -15.00000000    
     0.000000000         0.000000000         0.000000000    
     0.000000000         0.000000000         0.000000000    
Au            1178
    -4.000000000        -5.000000000        -15.00000000    
     0.000000000         0.000000000         0.000000000    
     0.000000000         0.000000000         0.000000000    
Au            1179
    -4.000000000        -4.000000000        -15.00000000    
     0.000000000         0.000000000         0.000000000    
     0.000000000         0.000000000         0.000000000    
Au            1180
    -4.000000000        -3.000000000        -15.00000000    
     0.000000000         0.000000000         0.000000000    
     0.000000000         0.000000000         0.000000000    
Au            1181
    -4.000000000        -2.000000000        -15.00000000    
     0.000000000         0.000000000         0.000000000    
     0.000000000         0.000000000         0.000000000    
Au            1182
    -4.000000000        -1.000000000        -15.00000000    
     0.000000000         0.000000000         0.000000000    
     0.000000000         0.000000000         0.000000000    
Au            1183
    -4.000000000         0.000000000        -15.00000000    
     0.000000000         0.000000000         0.000000000    
     0.000000000         0.000000000         0.000000000    
Au            1184
    -4.000000000         1.000000000        -15.00000000    
     0.000000000         0.000000000         0.000000000    
     0.000000000         0.000000000         0.000000000    
Au            1185
    -4.000000000         2.000000000        -15.00000000    
     0.000000000         0.000000000         0.000000000    
     0.000000000         0.000000000         0.000000000    
Au            1186
    -4.000000000         3.000000000        -15.00000000    
     0.000000000         0.000000000         0.000000000    
     0.000000000         0.000000000         0.000000000    
Au            1187
    -4.000000000         4.000000000        -15.00000000    
     0.000000000         0.000000000         0.000000000    
     0.000000000         0.000000000         0.000000000    
Au            1188
    -4.000000000         5.000000000        -15.00000000    
     0.000000000         0.000000000         0.000000000    
     0.000000000         0.000000000         0.000000000    
Au            1189
    -4.000000000         6.000000000        -15.00000000    
     0.000000000         0.000000000         0.000000000    
     0.000000000         0.000000000         0.000000000    
Au            1190
    -4.000000000         7.000000000        -15.00000000    
     0.000000000         0.000000000         0.000000000    
     0.000000000         0.000000000         0.000000000    
Au            1191
    -4.000000000         8.000000000        -15.00000000    
     0.000000000         0.000000000         0.000000000    
     0.000000000         0.000000000         0.000000000    
Au            1192
    -4.000000000         9.000000000        -15.00000000    
     0.000000000         0.000000000         0.000000000    
     0.000000000         0.000000000         0.000000000    
Au            1193
    -4.000000000         10.00000000        -15.00000000    
     0.000000000         0.000000000         0.000000000    
     0.000000000         0.000000000         0.000000000    
Au            1194
    -4.000000000         11.00000000        -15.00000000    
     0.000000000         0.000000000         0.000000000    
     0.000000000         0.000000000         0.000000000    
Au            1195
    -4.000000000         12.00000000        -15.00000000    
     0.000000000         0.000000000         0.000000000    
     0.000000000         0.000000000         0.000000000    
Au            1196
    -4.000000000         13.00000000        -15.00000000    
     0.000000000         0.000000000         0.000000000    
     0.000000000         0.000000000         0.000000000    
Au            1197
    -4.000000000         14.00000000        -15.00000000    
     0.000000000         0.000000000         0.000000000    
     0.000000000         0.000000000         0.000000000    
Au            1198
    -4.000000000         15.00000000        -15.00000000    
     0.000000000         0.000000000         0.000000000    
     0.000000000         0.000000000         0.000000000    
Au            1199
    -4.000000000         16.00000000        -15.00000000    
     0.000000000         0.000000000         0.000000000    
     0.000000000         0.000000000         0.000000000    
Au            1200
    -4.000000000         17.00000000        -15.00000000    
     0.000000000         0.000000000         0.000000000    
     0.000000000         0.000000000         0.000000000    
Au            1201
    -4.000000000         18.00000000        -15.00000000    
     0.000000000         0.000000000         0.000000000    
     0.000000000         0.000000000         0.000000000    
Au            1202
    -4.000000000         19.00000000        -15.00000000    
     0.000000000         0.000000000         0.000000000    
     0.000000000         0.000000000         0.000000000    
Au            1203
    -4.000000000         20.00000000        -15.00000000    
     0.000000000         0.000000000         0.000000000    
     0.000000000         0.000000000         0.000000000    
Au            1204
    -4.000000000         21.00000000        -15.00000000    
     0.000000000         0.000000000         0.000000000    
     0.000000000         0.000000000         0.000000000    
Au            1205
    -4.000000000         22.00000000        -15.00000000    
     0.000000000         0.000000000         0.000000000    
     0.000000000         0.000000000         0.000000000    
Au            1206
    -4.000000000         23.00000000        -15.00000000    
     0.000000000         0.000000000         0.000000000    
     0.000000000         0.000000000         0.000000000    
Au            1207
    -4.000000000         24.00000000        -15.00000000    
     0.000000000         0.000000000         0.000000000    
     0.000000000         0.000000000         0.000000000    
Au            1208
    -4.000000000         25.00000000        -15.00000000    
     0.000000000         0.000000000         0.000000000    
     0.000000000         0.000000000         0.000000000    
Au            1209
    -4.000000000         26.00000000        -15.00000000    
     0.000000000         0.000000000         0.000000000    
     0.000000000         0.000000000         0.000000000    
Au            1210
    -4.000000000         27.00000000        -15.00000000    
     0.000000000         0.000000000         0.000000000    
     0.000000000         0.000000000         0.000000000    
Au            1211
    -4.000000000         28.00000000        -15.00000000    
     0.000000000         0.000000000         0.000000000    
     0.000000000         0.000000000         0.000000000    
Au            1212
    -4.000000000         29.00000000        -15.00000000    
     0.000000000         0.000000000         0.000000000    
     0.000000000         0.000000000         0.000000000    
Au            1213
    -4.000000000         30.00000000        -15.00000000    
     0.000000000         0.000000000         0.000000000    
     0.000000000         0.000000000         0.000000000    
Au            1214
    -4.000000000         31.00000000        -15.00000000    
     0.000000000         0.000000000         0.000000000    
     0.000000000         0.000000000         0.000000000    
Au            1215
    -4.000000000         32.00000000        -15.00000000    
     0.000000000         0.000000000         0.000000000    
     0.000000000         0.000000000         0.000000000    
Au            1216
    -4.000000000         33.00000000        -15.00000000    
     0.000000000         0.000000000         0.000000000    
     0.000000000         0.000000000         0.000000000    
Au            1217
    -4.000000000         34.00000000        -15.00000000    
     0.000000000         0.000000000         0.000000000    
     0.000000000         0.000000000         0.000000000    
Au            1218
    -4.000000000         35.00000000        -15.00000000    
     0.000000000         0.000000000         0.000000000    
     0.000000000         0.000000000         0.000000000    
Au            1219
    -4.000000000         36.00000000        -15.00000000    
     0.000000000         0.000000000         0.000000000    
     0.000000000         0.000000000         0.000000000    
Au            1220
    -4.000000000         37.00000000        -15.00000000    
     0.000000000         0.000000000         0.000000000    
     0.000000000         0.000000000         0.000000000    
Au            1221
    -4.000000000         38.00000000        -15.00000000    
     0.000000000         0.000000000         0.000000000    
     0.000000000         0.000000000         0.000000000    
Au            1222
    -4.000000000         39.00000000        -15.00000000    
     0.000000000         0.000000000         0.000000000    
     0.000000000         0.000000000         0.000000000    
Au            1223
    -4.000000000         40.00000000        -15.00000000    
     0.000000000         0.000000000         0.000000000    
     0.000000000         0.000000000         0.000000000    
Au            1224
    -4.000000000         41.00000000        -15.00000000    
     0.000000000         0.000000000         0.000000000    
     0.000000000         0.000000000         0.000000000    
Au            1225
    -4.000000000         42.00000000        -15.00000000    
     0.000000000         0.000000000         0.000000000    
     0.000000000         0.000000000         0.000000000    
Au            1226
    -4.000000000         43.00000000        -15.00000000    
     0.000000000         0.000000000         0.000000000    
     0.000000000         0.000000000         0.000000000    
Au            1227
    -4.000000000         44.00000000        -15.00000000    
     0.000000000         0.000000000         0.000000000    
     0.000000000         0.000000000         0.000000000    
Au            1228
    -4.000000000         45.00000000        -15.00000000    
     0.000000000         0.000000000         0.000000000    
     0.000000000         0.000000000         0.000000000    
Au            1229
    -4.000000000         46.00000000        -15.00000000    
     0.000000000         0.000000000         0.000000000    
     0.000000000         0.000000000         0.000000000    
Au            1230
    -4.000000000         47.00000000        -15.00000000    
     0.000000000         0.000000000         0.000000000    
     0.000000000         0.000000000         0.000000000    
Au            1231
    -4.000000000         48.00000000        -15.00000000    
     0.000000000         0.000000000         0.000000000    
     0.000000000         0.000000000         0.000000000    
Au            1232
    -4.000000000         49.00000000        -15.00000000    
     0.000000000         0.000000000         0.000000000    
     0.000000000         0.000000000         0.000000000    
Au            1233
    -4.000000000         50.00000000        -15.00000000    
     0.000000000         0.000000000         0.000000000    
     0.000000000         0.000000000         0.000000000    
Au            1234
    -3.000000000        -50.00000000        -15.00000000    
     0.000000000         0.000000000         0.000000000    
     0.000000000         0.000000000         0.000000000    
Au            1235
    -3.000000000        -49.00000000        -15.00000000    
     0.000000000         0.000000000         0.000000000    
     0.000000000         0.000000000         0.000000000    
Au            1236
    -3.000000000        -48.00000000        -15.00000000    
     0.000000000         0.000000000         0.000000000    
     0.000000000         0.000000000         0.000000000    
Au            1237
    -3.000000000        -47.00000000        -15.00000000    
     0.000000000         0.000000000         0.000000000    
     0.000000000         0.000000000         0.000000000    
Au            1238
    -3.000000000        -46.00000000        -15.00000000    
     0.000000000         0.000000000         0.000000000    
     0.000000000         0.000000000         0.000000000    
Au            1239
    -3.000000000        -45.00000000        -15.00000000    
     0.000000000         0.000000000         0.000000000    
     0.000000000         0.000000000         0.000000000    
Au            1240
    -3.000000000        -44.00000000        -15.00000000    
     0.000000000         0.000000000         0.000000000    
     0.000000000         0.000000000         0.000000000    
Au            1241
    -3.000000000        -43.00000000        -15.00000000    
     0.000000000         0.000000000         0.000000000    
     0.000000000         0.000000000         0.000000000    
Au            1242
    -3.000000000        -42.00000000        -15.00000000    
     0.000000000         0.000000000         0.000000000    
     0.000000000         0.000000000         0.000000000    
Au            1243
    -3.000000000        -41.00000000        -15.00000000    
     0.000000000         0.000000000         0.000000000    
     0.000000000         0.000000000         0.000000000    
Au            1244
    -3.000000000        -40.00000000        -15.00000000    
     0.000000000         0.000000000         0.000000000    
     0.000000000         0.000000000         0.000000000    
Au            1245
    -3.000000000        -39.00000000        -15.00000000    
     0.000000000         0.000000000         0.000000000    
     0.000000000         0.000000000         0.000000000    
Au            1246
    -3.000000000        -38.00000000        -15.00000000    
     0.000000000         0.000000000         0.000000000    
     0.000000000         0.000000000         0.000000000    
Au            1247
    -3.000000000        -37.00000000        -15.00000000    
     0.000000000         0.000000000         0.000000000    
     0.000000000         0.000000000         0.000000000    
Au            1248
    -3.000000000        -36.00000000        -15.00000000    
     0.000000000         0.000000000         0.000000000    
     0.000000000         0.000000000         0.000000000    
Au            1249
    -3.000000000        -35.00000000        -15.00000000    
     0.000000000         0.000000000         0.000000000    
     0.000000000         0.000000000         0.000000000    
Au            1250
    -3.000000000        -34.00000000        -15.00000000    
     0.000000000         0.000000000         0.000000000    
     0.000000000         0.000000000         0.000000000    
Au            1251
    -3.000000000        -33.00000000        -15.00000000    
     0.000000000         0.000000000         0.000000000    
     0.000000000         0.000000000         0.000000000    
Au            1252
    -3.000000000        -32.00000000        -15.00000000    
     0.000000000         0.000000000         0.000000000    
     0.000000000         0.000000000         0.000000000    
Au            1253
    -3.000000000        -31.00000000        -15.00000000    
     0.000000000         0.000000000         0.000000000    
     0.000000000         0.000000000         0.000000000    
Au            1254
    -3.000000000        -30.00000000        -15.00000000    
     0.000000000         0.000000000         0.000000000    
     0.000000000         0.000000000         0.000000000    
Au            1255
    -3.000000000        -29.00000000        -15.00000000    
     0.000000000         0.000000000         0.000000000    
     0.000000000         0.000000000         0.000000000    
Au            1256
    -3.000000000        -28.00000000        -15.00000000    
     0.000000000         0.000000000         0.000000000    
     0.000000000         0.000000000         0.000000000    
Au            1257
    -3.000000000        -27.00000000        -15.00000000    
     0.000000000         0.000000000         0.000000000    
     0.000000000         0.000000000         0.000000000    
Au            1258
    -3.000000000        -26.00000000        -15.00000000    
     0.000000000         0.000000000         0.000000000    
     0.000000000         0.000000000         0.000000000    
Au            1259
    -3.000000000        -25.00000000        -15.00000000    
     0.000000000         0.000000000         0.000000000    
     0.000000000         0.000000000         0.000000000    
Au            1260
    -3.000000000        -24.00000000        -15.00000000    
     0.000000000         0.000000000         0.000000000    
     0.000000000         0.000000000         0.000000000    
Au            1261
    -3.000000000        -23.00000000        -15.00000000    
     0.000000000         0.000000000         0.000000000    
     0.000000000         0.000000000         0.000000000    
Au            1262
    -3.000000000        -22.00000000        -15.00000000    
     0.000000000         0.000000000         0.000000000    
     0.000000000         0.000000000         0.000000000    
Au            1263
    -3.000000000        -21.00000000        -15.00000000    
     0.000000000         0.000000000         0.000000000    
     0.000000000         0.000000000         0.000000000    
Au            1264
    -3.000000000        -20.00000000        -15.00000000    
     0.000000000         0.000000000         0.000000000    
     0.000000000         0.000000000         0.000000000    
Au            1265
    -3.000000000        -19.00000000        -15.00000000    
     0.000000000         0.000000000         0.000000000    
     0.000000000         0.000000000         0.000000000    
Au            1266
    -3.000000000        -18.00000000        -15.00000000    
     0.000000000         0.000000000         0.000000000    
     0.000000000         0.000000000         0.000000000    
Au            1267
    -3.000000000        -17.00000000        -15.00000000    
     0.000000000         0.000000000         0.000000000    
     0.000000000         0.000000000         0.000000000    
Au            1268
    -3.000000000        -16.00000000        -15.00000000    
     0.000000000         0.000000000         0.000000000    
     0.000000000         0.000000000         0.000000000    
Au            1269
    -3.000000000        -15.00000000        -15.00000000    
     0.000000000         0.000000000         0.000000000    
     0.000000000         0.000000000         0.000000000    
Au            1270
    -3.000000000        -14.00000000        -15.00000000    
     0.000000000         0.000000000         0.000000000    
     0.000000000         0.000000000         0.000000000    
Au            1271
    -3.000000000        -13.00000000        -15.00000000    
     0.000000000         0.000000000         0.000000000    
     0.000000000         0.000000000         0.000000000    
Au            1272
    -3.000000000        -12.00000000        -15.00000000    
     0.000000000         0.000000000         0.000000000    
     0.000000000         0.000000000         0.000000000    
Au            1273
    -3.000000000        -11.00000000        -15.00000000    
     0.000000000         0.000000000         0.000000000    
     0.000000000         0.000000000         0.000000000    
Au            1274
    -3.000000000        -10.00000000        -15.00000000    
     0.000000000         0.000000000         0.000000000    
     0.000000000         0.000000000         0.000000000    
Au            1275
    -3.000000000        -9.000000000        -15.00000000    
     0.000000000         0.000000000         0.000000000    
     0.000000000         0.000000000         0.000000000    
Au            1276
    -3.000000000        -8.000000000        -15.00000000    
     0.000000000         0.000000000         0.000000000    
     0.000000000         0.000000000         0.000000000    
Au            1277
    -3.000000000        -7.000000000        -15.00000000    
     0.000000000         0.000000000         0.000000000    
     0.000000000         0.000000000         0.000000000    
Au            1278
    -3.000000000        -6.000000000        -15.00000000    
     0.000000000         0.000000000         0.000000000    
     0.000000000         0.000000000         0.000000000    
Au            1279
    -3.000000000        -5.000000000        -15.00000000    
     0.000000000         0.000000000         0.000000000    
     0.000000000         0.000000000         0.000000000    
Au            1280
    -3.000000000        -4.000000000        -15.00000000    
     0.000000000         0.000000000         0.000000000    
     0.000000000         0.000000000         0.000000000    
Au            1281
    -3.000000000        -3.000000000        -15.00000000    
     0.000000000         0.000000000         0.000000000    
     0.000000000         0.000000000         0.000000000    
Au            1282
    -3.000000000        -2.000000000        -15.00000000    
     0.000000000         0.000000000         0.000000000    
     0.000000000         0.000000000         0.000000000    
Au            1283
    -3.000000000        -1.000000000        -15.00000000    
     0.000000000         0.000000000         0.000000000    
     0.000000000         0.000000000         0.000000000    
Au            1284
    -3.000000000         0.000000000        -15.00000000    
     0.000000000         0.000000000         0.000000000    
     0.000000000         0.000000000         0.000000000    
Au            1285
    -3.000000000         1.000000000        -15.00000000    
     0.000000000         0.000000000         0.000000000    
     0.000000000         0.000000000         0.000000000    
Au            1286
    -3.000000000         2.000000000        -15.00000000    
     0.000000000         0.000000000         0.000000000    
     0.000000000         0.000000000         0.000000000    
Au            1287
    -3.000000000         3.000000000        -15.00000000    
     0.000000000         0.000000000         0.000000000    
     0.000000000         0.000000000         0.000000000    
Au            1288
    -3.000000000         4.000000000        -15.00000000    
     0.000000000         0.000000000         0.000000000    
     0.000000000         0.000000000         0.000000000    
Au            1289
    -3.000000000         5.000000000        -15.00000000    
     0.000000000         0.000000000         0.000000000    
     0.000000000         0.000000000         0.000000000    
Au            1290
    -3.000000000         6.000000000        -15.00000000    
     0.000000000         0.000000000         0.000000000    
     0.000000000         0.000000000         0.000000000    
Au            1291
    -3.000000000         7.000000000        -15.00000000    
     0.000000000         0.000000000         0.000000000    
     0.000000000         0.000000000         0.000000000    
Au            1292
    -3.000000000         8.000000000        -15.00000000    
     0.000000000         0.000000000         0.000000000    
     0.000000000         0.000000000         0.000000000    
Au            1293
    -3.000000000         9.000000000        -15.00000000    
     0.000000000         0.000000000         0.000000000    
     0.000000000         0.000000000         0.000000000    
Au            1294
    -3.000000000         10.00000000        -15.00000000    
     0.000000000         0.000000000         0.000000000    
     0.000000000         0.000000000         0.000000000    
Au            1295
    -3.000000000         11.00000000        -15.00000000    
     0.000000000         0.000000000         0.000000000    
     0.000000000         0.000000000         0.000000000    
Au            1296
    -3.000000000         12.00000000        -15.00000000    
     0.000000000         0.000000000         0.000000000    
     0.000000000         0.000000000         0.000000000    
Au            1297
    -3.000000000         13.00000000        -15.00000000    
     0.000000000         0.000000000         0.000000000    
     0.000000000         0.000000000         0.000000000    
Au            1298
    -3.000000000         14.00000000        -15.00000000    
     0.000000000         0.000000000         0.000000000    
     0.000000000         0.000000000         0.000000000    
Au            1299
    -3.000000000         15.00000000        -15.00000000    
     0.000000000         0.000000000         0.000000000    
     0.000000000         0.000000000         0.000000000    
Au            1300
    -3.000000000         16.00000000        -15.00000000    
     0.000000000         0.000000000         0.000000000    
     0.000000000         0.000000000         0.000000000    
Au            1301
    -3.000000000         17.00000000        -15.00000000    
     0.000000000         0.000000000         0.000000000    
     0.000000000         0.000000000         0.000000000    
Au            1302
    -3.000000000         18.00000000        -15.00000000    
     0.000000000         0.000000000         0.000000000    
     0.000000000         0.000000000         0.000000000    
Au            1303
    -3.000000000         19.00000000        -15.00000000    
     0.000000000         0.000000000         0.000000000    
     0.000000000         0.000000000         0.000000000    
Au            1304
    -3.000000000         20.00000000        -15.00000000    
     0.000000000         0.000000000         0.000000000    
     0.000000000         0.000000000         0.000000000    
Au            1305
    -3.000000000         21.00000000        -15.00000000    
     0.000000000         0.000000000         0.000000000    
     0.000000000         0.000000000         0.000000000    
Au            1306
    -3.000000000         22.00000000        -15.00000000    
     0.000000000         0.000000000         0.000000000    
     0.000000000         0.000000000         0.000000000    
Au            1307
    -3.000000000         23.00000000        -15.00000000    
     0.000000000         0.000000000         0.000000000    
     0.000000000         0.000000000         0.000000000    
Au            1308
    -3.000000000         24.00000000        -15.00000000    
     0.000000000         0.000000000         0.000000000    
     0.000000000         0.000000000         0.000000000    
Au            1309
    -3.000000000         25.00000000        -15.00000000    
     0.000000000         0.000000000         0.000000000    
     0.000000000         0.000000000         0.000000000    
Au            1310
    -3.000000000         26.00000000        -15.00000000    
     0.000000000         0.000000000         0.000000000    
     0.000000000         0.000000000         0.000000000    
Au            1311
    -3.000000000         27.00000000        -15.00000000    
     0.000000000         0.000000000         0.000000000    
     0.000000000         0.000000000         0.000000000    
Au            1312
    -3.000000000         28.00000000        -15.00000000    
     0.000000000         0.000000000         0.000000000    
     0.000000000         0.000000000         0.000000000    
Au            1313
    -3.000000000         29.00000000        -15.00000000    
     0.000000000         0.000000000         0.000000000    
     0.000000000         0.000000000         0.000000000    
Au            1314
    -3.000000000         30.00000000        -15.00000000    
     0.000000000         0.000000000         0.000000000    
     0.000000000         0.000000000         0.000000000    
Au            1315
    -3.000000000         31.00000000        -15.00000000    
     0.000000000         0.000000000         0.000000000    
     0.000000000         0.000000000         0.000000000    
Au            1316
    -3.000000000         32.00000000        -15.00000000    
     0.000000000         0.000000000         0.000000000    
     0.000000000         0.000000000         0.000000000    
Au            1317
    -3.000000000         33.00000000        -15.00000000    
     0.000000000         0.000000000         0.000000000    
     0.000000000         0.000000000         0.000000000    
Au            1318
    -3.000000000         34.00000000        -15.00000000    
     0.000000000         0.000000000         0.000000000    
     0.000000000         0.000000000         0.000000000    
Au            1319
    -3.000000000         35.00000000        -15.00000000    
     0.000000000         0.000000000         0.000000000    
     0.000000000         0.000000000         0.000000000    
Au            1320
    -3.000000000         36.00000000        -15.00000000    
     0.000000000         0.000000000         0.000000000    
     0.000000000         0.000000000         0.000000000    
Au            1321
    -3.000000000         37.00000000        -15.00000000    
     0.000000000         0.000000000         0.000000000    
     0.000000000         0.000000000         0.000000000    
Au            1322
    -3.000000000         38.00000000        -15.00000000    
     0.000000000         0.000000000         0.000000000    
     0.000000000         0.000000000         0.000000000    
Au            1323
    -3.000000000         39.00000000        -15.00000000    
     0.000000000         0.000000000         0.000000000    
     0.000000000         0.000000000         0.000000000    
Au            1324
    -3.000000000         40.00000000        -15.00000000    
     0.000000000         0.000000000         0.000000000    
     0.000000000         0.000000000         0.000000000    
Au            1325
    -3.000000000         41.00000000        -15.00000000    
     0.000000000         0.000000000         0.000000000    
     0.000000000         0.000000000         0.000000000    
Au            1326
    -3.000000000         42.00000000        -15.00000000    
     0.000000000         0.000000000         0.000000000    
     0.000000000         0.000000000         0.000000000    
Au            1327
    -3.000000000         43.00000000        -15.00000000    
     0.000000000         0.000000000         0.000000000    
     0.000000000         0.000000000         0.000000000    
Au            1328
    -3.000000000         44.00000000        -15.00000000    
     0.000000000         0.000000000         0.000000000    
     0.000000000         0.000000000         0.000000000    
Au            1329
    -3.000000000         45.00000000        -15.00000000    
     0.000000000         0.000000000         0.000000000    
     0.000000000         0.000000000         0.000000000    
Au            1330
    -3.000000000         46.00000000        -15.00000000    
     0.000000000         0.000000000         0.000000000    
     0.000000000         0.000000000         0.000000000    
Au            1331
    -3.000000000         47.00000000        -15.00000000    
     0.000000000         0.000000000         0.000000000    
     0.000000000         0.000000000         0.000000000    
Au            1332
    -3.000000000         48.00000000        -15.00000000    
     0.000000000         0.000000000         0.000000000    
     0.000000000         0.000000000         0.000000000    
Au            1333
    -3.000000000         49.00000000        -15.00000000    
     0.000000000         0.000000000         0.000000000    
     0.000000000         0.000000000         0.000000000    
Au            1334
    -3.000000000         50.00000000        -15.00000000    
     0.000000000         0.000000000         0.000000000    
     0.000000000         0.000000000         0.000000000    
Au            1335
    -2.000000000        -50.00000000        -15.00000000    
     0.000000000         0.000000000         0.000000000    
     0.000000000         0.000000000         0.000000000    
Au            1336
    -2.000000000        -49.00000000        -15.00000000    
     0.000000000         0.000000000         0.000000000    
     0.000000000         0.000000000         0.000000000    
Au            1337
    -2.000000000        -48.00000000        -15.00000000    
     0.000000000         0.000000000         0.000000000    
     0.000000000         0.000000000         0.000000000    
Au            1338
    -2.000000000        -47.00000000        -15.00000000    
     0.000000000         0.000000000         0.000000000    
     0.000000000         0.000000000         0.000000000    
Au            1339
    -2.000000000        -46.00000000        -15.00000000    
     0.000000000         0.000000000         0.000000000    
     0.000000000         0.000000000         0.000000000    
Au            1340
    -2.000000000        -45.00000000        -15.00000000    
     0.000000000         0.000000000         0.000000000    
     0.000000000         0.000000000         0.000000000    
Au            1341
    -2.000000000        -44.00000000        -15.00000000    
     0.000000000         0.000000000         0.000000000    
     0.000000000         0.000000000         0.000000000    
Au            1342
    -2.000000000        -43.00000000        -15.00000000    
     0.000000000         0.000000000         0.000000000    
     0.000000000         0.000000000         0.000000000    
Au            1343
    -2.000000000        -42.00000000        -15.00000000    
     0.000000000         0.000000000         0.000000000    
     0.000000000         0.000000000         0.000000000    
Au            1344
    -2.000000000        -41.00000000        -15.00000000    
     0.000000000         0.000000000         0.000000000    
     0.000000000         0.000000000         0.000000000    
Au            1345
    -2.000000000        -40.00000000        -15.00000000    
     0.000000000         0.000000000         0.000000000    
     0.000000000         0.000000000         0.000000000    
Au            1346
    -2.000000000        -39.00000000        -15.00000000    
     0.000000000         0.000000000         0.000000000    
     0.000000000         0.000000000         0.000000000    
Au            1347
    -2.000000000        -38.00000000        -15.00000000    
     0.000000000         0.000000000         0.000000000    
     0.000000000         0.000000000         0.000000000    
Au            1348
    -2.000000000        -37.00000000        -15.00000000    
     0.000000000         0.000000000         0.000000000    
     0.000000000         0.000000000         0.000000000    
Au            1349
    -2.000000000        -36.00000000        -15.00000000    
     0.000000000         0.000000000         0.000000000    
     0.000000000         0.000000000         0.000000000    
Au            1350
    -2.000000000        -35.00000000        -15.00000000    
     0.000000000         0.000000000         0.000000000    
     0.000000000         0.000000000         0.000000000    
Au            1351
    -2.000000000        -34.00000000        -15.00000000    
     0.000000000         0.000000000         0.000000000    
     0.000000000         0.000000000         0.000000000    
Au            1352
    -2.000000000        -33.00000000        -15.00000000    
     0.000000000         0.000000000         0.000000000    
     0.000000000         0.000000000         0.000000000    
Au            1353
    -2.000000000        -32.00000000        -15.00000000    
     0.000000000         0.000000000         0.000000000    
     0.000000000         0.000000000         0.000000000    
Au            1354
    -2.000000000        -31.00000000        -15.00000000    
     0.000000000         0.000000000         0.000000000    
     0.000000000         0.000000000         0.000000000    
Au            1355
    -2.000000000        -30.00000000        -15.00000000    
     0.000000000         0.000000000         0.000000000    
     0.000000000         0.000000000         0.000000000    
Au            1356
    -2.000000000        -29.00000000        -15.00000000    
     0.000000000         0.000000000         0.000000000    
     0.000000000         0.000000000         0.000000000    
Au            1357
    -2.000000000        -28.00000000        -15.00000000    
     0.000000000         0.000000000         0.000000000    
     0.000000000         0.000000000         0.000000000    
Au            1358
    -2.000000000        -27.00000000        -15.00000000    
     0.000000000         0.000000000         0.000000000    
     0.000000000         0.000000000         0.000000000    
Au            1359
    -2.000000000        -26.00000000        -15.00000000    
     0.000000000         0.000000000         0.000000000    
     0.000000000         0.000000000         0.000000000    
Au            1360
    -2.000000000        -25.00000000        -15.00000000    
     0.000000000         0.000000000         0.000000000    
     0.000000000         0.000000000         0.000000000    
Au            1361
    -2.000000000        -24.00000000        -15.00000000    
     0.000000000         0.000000000         0.000000000    
     0.000000000         0.000000000         0.000000000    
Au            1362
    -2.000000000        -23.00000000        -15.00000000    
     0.000000000         0.000000000         0.000000000    
     0.000000000         0.000000000         0.000000000    
Au            1363
    -2.000000000        -22.00000000        -15.00000000    
     0.000000000         0.000000000         0.000000000    
     0.000000000         0.000000000         0.000000000    
Au            1364
    -2.000000000        -21.00000000        -15.00000000    
     0.000000000         0.000000000         0.000000000    
     0.000000000         0.000000000         0.000000000    
Au            1365
    -2.000000000        -20.00000000        -15.00000000    
     0.000000000         0.000000000         0.000000000    
     0.000000000         0.000000000         0.000000000    
Au            1366
    -2.000000000        -19.00000000        -15.00000000    
     0.000000000         0.000000000         0.000000000    
     0.000000000         0.000000000         0.000000000    
Au            1367
    -2.000000000        -18.00000000        -15.00000000    
     0.000000000         0.000000000         0.000000000    
     0.000000000         0.000000000         0.000000000    
Au            1368
    -2.000000000        -17.00000000        -15.00000000    
     0.000000000         0.000000000         0.000000000    
     0.000000000         0.000000000         0.000000000    
Au            1369
    -2.000000000        -16.00000000        -15.00000000    
     0.000000000         0.000000000         0.000000000    
     0.000000000         0.000000000         0.000000000    
Au            1370
    -2.000000000        -15.00000000        -15.00000000    
     0.000000000         0.000000000         0.000000000    
     0.000000000         0.000000000         0.000000000    
Au            1371
    -2.000000000        -14.00000000        -15.00000000    
     0.000000000         0.000000000         0.000000000    
     0.000000000         0.000000000         0.000000000    
Au            1372
    -2.000000000        -13.00000000        -15.00000000    
     0.000000000         0.000000000         0.000000000    
     0.000000000         0.000000000         0.000000000    
Au            1373
    -2.000000000        -12.00000000        -15.00000000    
     0.000000000         0.000000000         0.000000000    
     0.000000000         0.000000000         0.000000000    
Au            1374
    -2.000000000        -11.00000000        -15.00000000    
     0.000000000         0.000000000         0.000000000    
     0.000000000         0.000000000         0.000000000    
Au            1375
    -2.000000000        -10.00000000        -15.00000000    
     0.000000000         0.000000000         0.000000000    
     0.000000000         0.000000000         0.000000000    
Au            1376
    -2.000000000        -9.000000000        -15.00000000    
     0.000000000         0.000000000         0.000000000    
     0.000000000         0.000000000         0.000000000    
Au            1377
    -2.000000000        -8.000000000        -15.00000000    
     0.000000000         0.000000000         0.000000000    
     0.000000000         0.000000000         0.000000000    
Au            1378
    -2.000000000        -7.000000000        -15.00000000    
     0.000000000         0.000000000         0.000000000    
     0.000000000         0.000000000         0.000000000    
Au            1379
    -2.000000000        -6.000000000        -15.00000000    
     0.000000000         0.000000000         0.000000000    
     0.000000000         0.000000000         0.000000000    
Au            1380
    -2.000000000        -5.000000000        -15.00000000    
     0.000000000         0.000000000         0.000000000    
     0.000000000         0.000000000         0.000000000    
Au            1381
    -2.000000000        -4.000000000        -15.00000000    
     0.000000000         0.000000000         0.000000000    
     0.000000000         0.000000000         0.000000000    
Au            1382
    -2.000000000        -3.000000000        -15.00000000    
     0.000000000         0.000000000         0.000000000    
     0.000000000         0.000000000         0.000000000    
Au            1383
    -2.000000000        -2.000000000        -15.00000000    
     0.000000000         0.000000000         0.000000000    
     0.000000000         0.000000000         0.000000000    
Au            1384
    -2.000000000        -1.000000000        -15.00000000    
     0.000000000         0.000000000         0.000000000    
     0.000000000         0.000000000         0.000000000    
Au            1385
    -2.000000000         0.000000000        -15.00000000    
     0.000000000         0.000000000         0.000000000    
     0.000000000         0.000000000         0.000000000    
Au            1386
    -2.000000000         1.000000000        -15.00000000    
     0.000000000         0.000000000         0.000000000    
     0.000000000         0.000000000         0.000000000    
Au            1387
    -2.000000000         2.000000000        -15.00000000    
     0.000000000         0.000000000         0.000000000    
     0.000000000         0.000000000         0.000000000    
Au            1388
    -2.000000000         3.000000000        -15.00000000    
     0.000000000         0.000000000         0.000000000    
     0.000000000         0.000000000         0.000000000    
Au            1389
    -2.000000000         4.000000000        -15.00000000    
     0.000000000         0.000000000         0.000000000    
     0.000000000         0.000000000         0.000000000    
Au            1390
    -2.000000000         5.000000000        -15.00000000    
     0.000000000         0.000000000         0.000000000    
     0.000000000         0.000000000         0.000000000    
Au            1391
    -2.000000000         6.000000000        -15.00000000    
     0.000000000         0.000000000         0.000000000    
     0.000000000         0.000000000         0.000000000    
Au            1392
    -2.000000000         7.000000000        -15.00000000    
     0.000000000         0.000000000         0.000000000    
     0.000000000         0.000000000         0.000000000    
Au            1393
    -2.000000000         8.000000000        -15.00000000    
     0.000000000         0.000000000         0.000000000    
     0.000000000         0.000000000         0.000000000    
Au            1394
    -2.000000000         9.000000000        -15.00000000    
     0.000000000         0.000000000         0.000000000    
     0.000000000         0.000000000         0.000000000    
Au            1395
    -2.000000000         10.00000000        -15.00000000    
     0.000000000         0.000000000         0.000000000    
     0.000000000         0.000000000         0.000000000    
Au            1396
    -2.000000000         11.00000000        -15.00000000    
     0.000000000         0.000000000         0.000000000    
     0.000000000         0.000000000         0.000000000    
Au            1397
    -2.000000000         12.00000000        -15.00000000    
     0.000000000         0.000000000         0.000000000    
     0.000000000         0.000000000         0.000000000    
Au            1398
    -2.000000000         13.00000000        -15.00000000    
     0.000000000         0.000000000         0.000000000    
     0.000000000         0.000000000         0.000000000    
Au            1399
    -2.000000000         14.00000000        -15.00000000    
     0.000000000         0.000000000         0.000000000    
     0.000000000         0.000000000         0.000000000    
Au            1400
    -2.000000000         15.00000000        -15.00000000    
     0.000000000         0.000000000         0.000000000    
     0.000000000         0.000000000         0.000000000    
Au            1401
    -2.000000000         16.00000000        -15.00000000    
     0.000000000         0.000000000         0.000000000    
     0.000000000         0.000000000         0.000000000    
Au            1402
    -2.000000000         17.00000000        -15.00000000    
     0.000000000         0.000000000         0.000000000    
     0.000000000         0.000000000         0.000000000    
Au            1403
    -2.000000000         18.00000000        -15.00000000    
     0.000000000         0.000000000         0.000000000    
     0.000000000         0.000000000         0.000000000    
Au            1404
    -2.000000000         19.00000000        -15.00000000    
     0.000000000         0.000000000         0.000000000    
     0.000000000         0.000000000         0.000000000    
Au            1405
    -2.000000000         20.00000000        -15.00000000    
     0.000000000         0.000000000         0.000000000    
     0.000000000         0.000000000         0.000000000    
Au            1406
    -2.000000000         21.00000000        -15.00000000    
     0.000000000         0.000000000         0.000000000    
     0.000000000         0.000000000         0.000000000    
Au            1407
    -2.000000000         22.00000000        -15.00000000    
     0.000000000         0.000000000         0.000000000    
     0.000000000         0.000000000         0.000000000    
Au            1408
    -2.000000000         23.00000000        -15.00000000    
     0.000000000         0.000000000         0.000000000    
     0.000000000         0.000000000         0.000000000    
Au            1409
    -2.000000000         24.00000000        -15.00000000    
     0.000000000         0.000000000         0.000000000    
     0.000000000         0.000000000         0.000000000    
Au            1410
    -2.000000000         25.00000000        -15.00000000    
     0.000000000         0.000000000         0.000000000    
     0.000000000         0.000000000         0.000000000    
Au            1411
    -2.000000000         26.00000000        -15.00000000    
     0.000000000         0.000000000         0.000000000    
     0.000000000         0.000000000         0.000000000    
Au            1412
    -2.000000000         27.00000000        -15.00000000    
     0.000000000         0.000000000         0.000000000    
     0.000000000         0.000000000         0.000000000    
Au            1413
    -2.000000000         28.00000000        -15.00000000    
     0.000000000         0.000000000         0.000000000    
     0.000000000         0.000000000         0.000000000    
Au            1414
    -2.000000000         29.00000000        -15.00000000    
     0.000000000         0.000000000         0.000000000    
     0.000000000         0.000000000         0.000000000    
Au            1415
    -2.000000000         30.00000000        -15.00000000    
     0.000000000         0.000000000         0.000000000    
     0.000000000         0.000000000         0.000000000    
Au            1416
    -2.000000000         31.00000000        -15.00000000    
     0.000000000         0.000000000         0.000000000    
     0.000000000         0.000000000         0.000000000    
Au            1417
    -2.000000000         32.00000000        -15.00000000    
     0.000000000         0.000000000         0.000000000    
     0.000000000         0.000000000         0.000000000    
Au            1418
    -2.000000000         33.00000000        -15.00000000    
     0.000000000         0.000000000         0.000000000    
     0.000000000         0.000000000         0.000000000    
Au            1419
    -2.000000000         34.00000000        -15.00000000    
     0.000000000         0.000000000         0.000000000    
     0.000000000         0.000000000         0.000000000    
Au            1420
    -2.000000000         35.00000000        -15.00000000    
     0.000000000         0.000000000         0.000000000    
     0.000000000         0.000000000         0.000000000    
Au            1421
    -2.000000000         36.00000000        -15.00000000    
     0.000000000         0.000000000         0.000000000    
     0.000000000         0.000000000         0.000000000    
Au            1422
    -2.000000000         37.00000000        -15.00000000    
     0.000000000         0.000000000         0.000000000    
     0.000000000         0.000000000         0.000000000    
Au            1423
    -2.000000000         38.00000000        -15.00000000    
     0.000000000         0.000000000         0.000000000    
     0.000000000         0.000000000         0.000000000    
Au            1424
    -2.000000000         39.00000000        -15.00000000    
     0.000000000         0.000000000         0.000000000    
     0.000000000         0.000000000         0.000000000    
Au            1425
    -2.000000000         40.00000000        -15.00000000    
     0.000000000         0.000000000         0.000000000    
     0.000000000         0.000000000         0.000000000    
Au            1426
    -2.000000000         41.00000000        -15.00000000    
     0.000000000         0.000000000         0.000000000    
     0.000000000         0.000000000         0.000000000    
Au            1427
    -2.000000000         42.00000000        -15.00000000    
     0.000000000         0.000000000         0.000000000    
     0.000000000         0.000000000         0.000000000    
Au            1428
    -2.000000000         43.00000000        -15.00000000    
     0.000000000         0.000000000         0.000000000    
     0.000000000         0.000000000         0.000000000    
Au            1429
    -2.000000000         44.00000000        -15.00000000    
     0.000000000         0.000000000         0.000000000    
     0.000000000         0.000000000         0.000000000    
Au            1430
    -2.000000000         45.00000000        -15.00000000    
     0.000000000         0.000000000         0.000000000    
     0.000000000         0.000000000         0.000000000    
Au            1431
    -2.000000000         46.00000000        -15.00000000    
     0.000000000         0.000000000         0.000000000    
     0.000000000         0.000000000         0.000000000    
Au            1432
    -2.000000000         47.00000000        -15.00000000    
     0.000000000         0.000000000         0.000000000    
     0.000000000         0.000000000         0.000000000    
Au            1433
    -2.000000000         48.00000000        -15.00000000    
     0.000000000         0.000000000         0.000000000    
     0.000000000         0.000000000         0.000000000    
Au            1434
    -2.000000000         49.00000000        -15.00000000    
     0.000000000         0.000000000         0.000000000    
     0.000000000         0.000000000         0.000000000    
Au            1435
    -2.000000000         50.00000000        -15.00000000    
     0.000000000         0.000000000         0.000000000    
     0.000000000         0.000000000         0.000000000    
Au            1436
    -1.000000000        -50.00000000        -15.00000000    
     0.000000000         0.000000000         0.000000000    
     0.000000000         0.000000000         0.000000000    
Au            1437
    -1.000000000        -49.00000000        -15.00000000    
     0.000000000         0.000000000         0.000000000    
     0.000000000         0.000000000         0.000000000    
Au            1438
    -1.000000000        -48.00000000        -15.00000000    
     0.000000000         0.000000000         0.000000000    
     0.000000000         0.000000000         0.000000000    
Au            1439
    -1.000000000        -47.00000000        -15.00000000    
     0.000000000         0.000000000         0.000000000    
     0.000000000         0.000000000         0.000000000    
Au            1440
    -1.000000000        -46.00000000        -15.00000000    
     0.000000000         0.000000000         0.000000000    
     0.000000000         0.000000000         0.000000000    
Au            1441
    -1.000000000        -45.00000000        -15.00000000    
     0.000000000         0.000000000         0.000000000    
     0.000000000         0.000000000         0.000000000    
Au            1442
    -1.000000000        -44.00000000        -15.00000000    
     0.000000000         0.000000000         0.000000000    
     0.000000000         0.000000000         0.000000000    
Au            1443
    -1.000000000        -43.00000000        -15.00000000    
     0.000000000         0.000000000         0.000000000    
     0.000000000         0.000000000         0.000000000    
Au            1444
    -1.000000000        -42.00000000        -15.00000000    
     0.000000000         0.000000000         0.000000000    
     0.000000000         0.000000000         0.000000000    
Au            1445
    -1.000000000        -41.00000000        -15.00000000    
     0.000000000         0.000000000         0.000000000    
     0.000000000         0.000000000         0.000000000    
Au            1446
    -1.000000000        -40.00000000        -15.00000000    
     0.000000000         0.000000000         0.000000000    
     0.000000000         0.000000000         0.000000000    
Au            1447
    -1.000000000        -39.00000000        -15.00000000    
     0.000000000         0.000000000         0.000000000    
     0.000000000         0.000000000         0.000000000    
Au            1448
    -1.000000000        -38.00000000        -15.00000000    
     0.000000000         0.000000000         0.000000000    
     0.000000000         0.000000000         0.000000000    
Au            1449
    -1.000000000        -37.00000000        -15.00000000    
     0.000000000         0.000000000         0.000000000    
     0.000000000         0.000000000         0.000000000    
Au            1450
    -1.000000000        -36.00000000        -15.00000000    
     0.000000000         0.000000000         0.000000000    
     0.000000000         0.000000000         0.000000000    
Au            1451
    -1.000000000        -35.00000000        -15.00000000    
     0.000000000         0.000000000         0.000000000    
     0.000000000         0.000000000         0.000000000    
Au            1452
    -1.000000000        -34.00000000        -15.00000000    
     0.000000000         0.000000000         0.000000000    
     0.000000000         0.000000000         0.000000000    
Au            1453
    -1.000000000        -33.00000000        -15.00000000    
     0.000000000         0.000000000         0.000000000    
     0.000000000         0.000000000         0.000000000    
Au            1454
    -1.000000000        -32.00000000        -15.00000000    
     0.000000000         0.000000000         0.000000000    
     0.000000000         0.000000000         0.000000000    
Au            1455
    -1.000000000        -31.00000000        -15.00000000    
     0.000000000         0.000000000         0.000000000    
     0.000000000         0.000000000         0.000000000    
Au            1456
    -1.000000000        -30.00000000        -15.00000000    
     0.000000000         0.000000000         0.000000000    
     0.000000000         0.000000000         0.000000000    
Au            1457
    -1.000000000        -29.00000000        -15.00000000    
     0.000000000         0.000000000         0.000000000    
     0.000000000         0.000000000         0.000000000    
Au            1458
    -1.000000000        -28.00000000        -15.00000000    
     0.000000000         0.000000000         0.000000000    
     0.000000000         0.000000000         0.000000000    
Au            1459
    -1.000000000        -27.00000000        -15.00000000    
     0.000000000         0.000000000         0.000000000    
     0.000000000         0.000000000         0.000000000    
Au            1460
    -1.000000000        -26.00000000        -15.00000000    
     0.000000000         0.000000000         0.000000000    
     0.000000000         0.000000000         0.000000000    
Au            1461
    -1.000000000        -25.00000000        -15.00000000    
     0.000000000         0.000000000         0.000000000    
     0.000000000         0.000000000         0.000000000    
Au            1462
    -1.000000000        -24.00000000        -15.00000000    
     0.000000000         0.000000000         0.000000000    
     0.000000000         0.000000000         0.000000000    
Au            1463
    -1.000000000        -23.00000000        -15.00000000    
     0.000000000         0.000000000         0.000000000    
     0.000000000         0.000000000         0.000000000    
Au            1464
    -1.000000000        -22.00000000        -15.00000000    
     0.000000000         0.000000000         0.000000000    
     0.000000000         0.000000000         0.000000000    
Au            1465
    -1.000000000        -21.00000000        -15.00000000    
     0.000000000         0.000000000         0.000000000    
     0.000000000         0.000000000         0.000000000    
Au            1466
    -1.000000000        -20.00000000        -15.00000000    
     0.000000000         0.000000000         0.000000000    
     0.000000000         0.000000000         0.000000000    
Au            1467
    -1.000000000        -19.00000000        -15.00000000    
     0.000000000         0.000000000         0.000000000    
     0.000000000         0.000000000         0.000000000    
Au            1468
    -1.000000000        -18.00000000        -15.00000000    
     0.000000000         0.000000000         0.000000000    
     0.000000000         0.000000000         0.000000000    
Au            1469
    -1.000000000        -17.00000000        -15.00000000    
     0.000000000         0.000000000         0.000000000    
     0.000000000         0.000000000         0.000000000    
Au            1470
    -1.000000000        -16.00000000        -15.00000000    
     0.000000000         0.000000000         0.000000000    
     0.000000000         0.000000000         0.000000000    
Au            1471
    -1.000000000        -15.00000000        -15.00000000    
     0.000000000         0.000000000         0.000000000    
     0.000000000         0.000000000         0.000000000    
Au            1472
    -1.000000000        -14.00000000        -15.00000000    
     0.000000000         0.000000000         0.000000000    
     0.000000000         0.000000000         0.000000000    
Au            1473
    -1.000000000        -13.00000000        -15.00000000    
     0.000000000         0.000000000         0.000000000    
     0.000000000         0.000000000         0.000000000    
Au            1474
    -1.000000000        -12.00000000        -15.00000000    
     0.000000000         0.000000000         0.000000000    
     0.000000000         0.000000000         0.000000000    
Au            1475
    -1.000000000        -11.00000000        -15.00000000    
     0.000000000         0.000000000         0.000000000    
     0.000000000         0.000000000         0.000000000    
Au            1476
    -1.000000000        -10.00000000        -15.00000000    
     0.000000000         0.000000000         0.000000000    
     0.000000000         0.000000000         0.000000000    
Au            1477
    -1.000000000        -9.000000000        -15.00000000    
     0.000000000         0.000000000         0.000000000    
     0.000000000         0.000000000         0.000000000    
Au            1478
    -1.000000000        -8.000000000        -15.00000000    
     0.000000000         0.000000000         0.000000000    
     0.000000000         0.000000000         0.000000000    
Au            1479
    -1.000000000        -7.000000000        -15.00000000    
     0.000000000         0.000000000         0.000000000    
     0.000000000         0.000000000         0.000000000    
Au            1480
    -1.000000000        -6.000000000        -15.00000000    
     0.000000000         0.000000000         0.000000000    
     0.000000000         0.000000000         0.000000000    
Au            1481
    -1.000000000        -5.000000000        -15.00000000    
     0.000000000         0.000000000         0.000000000    
     0.000000000         0.000000000         0.000000000    
Au            1482
    -1.000000000        -4.000000000        -15.00000000    
     0.000000000         0.000000000         0.000000000    
     0.000000000         0.000000000         0.000000000    
Au            1483
    -1.000000000        -3.000000000        -15.00000000    
     0.000000000         0.000000000         0.000000000    
     0.000000000         0.000000000         0.000000000    
Au            1484
    -1.000000000        -2.000000000        -15.00000000    
     0.000000000         0.000000000         0.000000000    
     0.000000000         0.000000000         0.000000000    
Au            1485
    -1.000000000        -1.000000000        -15.00000000    
     0.000000000         0.000000000         0.000000000    
     0.000000000         0.000000000         0.000000000    
Au            1486
    -1.000000000         0.000000000        -15.00000000    
     0.000000000         0.000000000         0.000000000    
     0.000000000         0.000000000         0.000000000    
Au            1487
    -1.000000000         1.000000000        -15.00000000    
     0.000000000         0.000000000         0.000000000    
     0.000000000         0.000000000         0.000000000    
Au            1488
    -1.000000000         2.000000000        -15.00000000    
     0.000000000         0.000000000         0.000000000    
     0.000000000         0.000000000         0.000000000    
Au            1489
    -1.000000000         3.000000000        -15.00000000    
     0.000000000         0.000000000         0.000000000    
     0.000000000         0.000000000         0.000000000    
Au            1490
    -1.000000000         4.000000000        -15.00000000    
     0.000000000         0.000000000         0.000000000    
     0.000000000         0.000000000         0.000000000    
Au            1491
    -1.000000000         5.000000000        -15.00000000    
     0.000000000         0.000000000         0.000000000    
     0.000000000         0.000000000         0.000000000    
Au            1492
    -1.000000000         6.000000000        -15.00000000    
     0.000000000         0.000000000         0.000000000    
     0.000000000         0.000000000         0.000000000    
Au            1493
    -1.000000000         7.000000000        -15.00000000    
     0.000000000         0.000000000         0.000000000    
     0.000000000         0.000000000         0.000000000    
Au            1494
    -1.000000000         8.000000000        -15.00000000    
     0.000000000         0.000000000         0.000000000    
     0.000000000         0.000000000         0.000000000    
Au            1495
    -1.000000000         9.000000000        -15.00000000    
     0.000000000         0.000000000         0.000000000    
     0.000000000         0.000000000         0.000000000    
Au            1496
    -1.000000000         10.00000000        -15.00000000    
     0.000000000         0.000000000         0.000000000    
     0.000000000         0.000000000         0.000000000    
Au            1497
    -1.000000000         11.00000000        -15.00000000    
     0.000000000         0.000000000         0.000000000    
     0.000000000         0.000000000         0.000000000    
Au            1498
    -1.000000000         12.00000000        -15.00000000    
     0.000000000         0.000000000         0.000000000    
     0.000000000         0.000000000         0.000000000    
Au            1499
    -1.000000000         13.00000000        -15.00000000    
     0.000000000         0.000000000         0.000000000    
     0.000000000         0.000000000         0.000000000    
Au            1500
    -1.000000000         14.00000000        -15.00000000    
     0.000000000         0.000000000         0.000000000    
     0.000000000         0.000000000         0.000000000    
Au            1501
    -1.000000000         15.00000000        -15.00000000    
     0.000000000         0.000000000         0.000000000    
     0.000000000         0.000000000         0.000000000    
Au            1502
    -1.000000000         16.00000000        -15.00000000    
     0.000000000         0.000000000         0.000000000    
     0.000000000         0.000000000         0.000000000    
Au            1503
    -1.000000000         17.00000000        -15.00000000    
     0.000000000         0.000000000         0.000000000    
     0.000000000         0.000000000         0.000000000    
Au            1504
    -1.000000000         18.00000000        -15.00000000    
     0.000000000         0.000000000         0.000000000    
     0.000000000         0.000000000         0.000000000    
Au            1505
    -1.000000000         19.00000000        -15.00000000    
     0.000000000         0.000000000         0.000000000    
     0.000000000         0.000000000         0.000000000    
Au            1506
    -1.000000000         20.00000000        -15.00000000    
     0.000000000         0.000000000         0.000000000    
     0.000000000         0.000000000         0.000000000    
Au            1507
    -1.000000000         21.00000000        -15.00000000    
     0.000000000         0.000000000         0.000000000    
     0.000000000         0.000000000         0.000000000    
Au            1508
    -1.000000000         22.00000000        -15.00000000    
     0.000000000         0.000000000         0.000000000    
     0.000000000         0.000000000         0.000000000    
Au            1509
    -1.000000000         23.00000000        -15.00000000    
     0.000000000         0.000000000         0.000000000    
     0.000000000         0.000000000         0.000000000    
Au            1510
    -1.000000000         24.00000000        -15.00000000    
     0.000000000         0.000000000         0.000000000    
     0.000000000         0.000000000         0.000000000    
Au            1511
    -1.000000000         25.00000000        -15.00000000    
     0.000000000         0.000000000         0.000000000    
     0.000000000         0.000000000         0.000000000    
Au            1512
    -1.000000000         26.00000000        -15.00000000    
     0.000000000         0.000000000         0.000000000    
     0.000000000         0.000000000         0.000000000    
Au            1513
    -1.000000000         27.00000000        -15.00000000    
     0.000000000         0.000000000         0.000000000    
     0.000000000         0.000000000         0.000000000    
Au            1514
    -1.000000000         28.00000000        -15.00000000    
     0.000000000         0.000000000         0.000000000    
     0.000000000         0.000000000         0.000000000    
Au            1515
    -1.000000000         29.00000000        -15.00000000    
     0.000000000         0.000000000         0.000000000    
     0.000000000         0.000000000         0.000000000    
Au            1516
    -1.000000000         30.00000000        -15.00000000    
     0.000000000         0.000000000         0.000000000    
     0.000000000         0.000000000         0.000000000    
Au            1517
    -1.000000000         31.00000000        -15.00000000    
     0.000000000         0.000000000         0.000000000    
     0.000000000         0.000000000         0.000000000    
Au            1518
    -1.000000000         32.00000000        -15.00000000    
     0.000000000         0.000000000         0.000000000    
     0.000000000         0.000000000         0.000000000    
Au            1519
    -1.000000000         33.00000000        -15.00000000    
     0.000000000         0.000000000         0.000000000    
     0.000000000         0.000000000         0.000000000    
Au            1520
    -1.000000000         34.00000000        -15.00000000    
     0.000000000         0.000000000         0.000000000    
     0.000000000         0.000000000         0.000000000    
Au            1521
    -1.000000000         35.00000000        -15.00000000    
     0.000000000         0.000000000         0.000000000    
     0.000000000         0.000000000         0.000000000    
Au            1522
    -1.000000000         36.00000000        -15.00000000    
     0.000000000         0.000000000         0.000000000    
     0.000000000         0.000000000         0.000000000    
Au            1523
    -1.000000000         37.00000000        -15.00000000    
     0.000000000         0.000000000         0.000000000    
     0.000000000         0.000000000         0.000000000    
Au            1524
    -1.000000000         38.00000000        -15.00000000    
     0.000000000         0.000000000         0.000000000    
     0.000000000         0.000000000         0.000000000    
Au            1525
    -1.000000000         39.00000000        -15.00000000    
     0.000000000         0.000000000         0.000000000    
     0.000000000         0.000000000         0.000000000    
Au            1526
    -1.000000000         40.00000000        -15.00000000    
     0.000000000         0.000000000         0.000000000    
     0.000000000         0.000000000         0.000000000    
Au            1527
    -1.000000000         41.00000000        -15.00000000    
     0.000000000         0.000000000         0.000000000    
     0.000000000         0.000000000         0.000000000    
Au            1528
    -1.000000000         42.00000000        -15.00000000    
     0.000000000         0.000000000         0.000000000    
     0.000000000         0.000000000         0.000000000    
Au            1529
    -1.000000000         43.00000000        -15.00000000    
     0.000000000         0.000000000         0.000000000    
     0.000000000         0.000000000         0.000000000    
Au            1530
    -1.000000000         44.00000000        -15.00000000    
     0.000000000         0.000000000         0.000000000    
     0.000000000         0.000000000         0.000000000    
Au            1531
    -1.000000000         45.00000000        -15.00000000    
     0.000000000         0.000000000         0.000000000    
     0.000000000         0.000000000         0.000000000    
Au            1532
    -1.000000000         46.00000000        -15.00000000    
     0.000000000         0.000000000         0.000000000    
     0.000000000         0.000000000         0.000000000    
Au            1533
    -1.000000000         47.00000000        -15.00000000    
     0.000000000         0.000000000         0.000000000    
     0.000000000         0.000000000         0.000000000    
Au            1534
    -1.000000000         48.00000000        -15.00000000    
     0.000000000         0.000000000         0.000000000    
     0.000000000         0.000000000         0.000000000    
Au            1535
    -1.000000000         49.00000000        -15.00000000    
     0.000000000         0.000000000         0.000000000    
     0.000000000         0.000000000         0.000000000    
Au            1536
    -1.000000000         50.00000000        -15.00000000    
     0.000000000         0.000000000         0.000000000    
     0.000000000         0.000000000         0.000000000    
Au            1537
     0.000000000        -50.00000000        -15.00000000    
     0.000000000         0.000000000         0.000000000    
     0.000000000         0.000000000         0.000000000    
Au            1538
     0.000000000        -49.00000000        -15.00000000    
     0.000000000         0.000000000         0.000000000    
     0.000000000         0.000000000         0.000000000    
Au            1539
     0.000000000        -48.00000000        -15.00000000    
     0.000000000         0.000000000         0.000000000    
     0.000000000         0.000000000         0.000000000    
Au            1540
     0.000000000        -47.00000000        -15.00000000    
     0.000000000         0.000000000         0.000000000    
     0.000000000         0.000000000         0.000000000    
Au            1541
     0.000000000        -46.00000000        -15.00000000    
     0.000000000         0.000000000         0.000000000    
     0.000000000         0.000000000         0.000000000    
Au            1542
     0.000000000        -45.00000000        -15.00000000    
     0.000000000         0.000000000         0.000000000    
     0.000000000         0.000000000         0.000000000    
Au            1543
     0.000000000        -44.00000000        -15.00000000    
     0.000000000         0.000000000         0.000000000    
     0.000000000         0.000000000         0.000000000    
Au            1544
     0.000000000        -43.00000000        -15.00000000    
     0.000000000         0.000000000         0.000000000    
     0.000000000         0.000000000         0.000000000    
Au            1545
     0.000000000        -42.00000000        -15.00000000    
     0.000000000         0.000000000         0.000000000    
     0.000000000         0.000000000         0.000000000    
Au            1546
     0.000000000        -41.00000000        -15.00000000    
     0.000000000         0.000000000         0.000000000    
     0.000000000         0.000000000         0.000000000    
Au            1547
     0.000000000        -40.00000000        -15.00000000    
     0.000000000         0.000000000         0.000000000    
     0.000000000         0.000000000         0.000000000    
Au            1548
     0.000000000        -39.00000000        -15.00000000    
     0.000000000         0.000000000         0.000000000    
     0.000000000         0.000000000         0.000000000    
Au            1549
     0.000000000        -38.00000000        -15.00000000    
     0.000000000         0.000000000         0.000000000    
     0.000000000         0.000000000         0.000000000    
Au            1550
     0.000000000        -37.00000000        -15.00000000    
     0.000000000         0.000000000         0.000000000    
     0.000000000         0.000000000         0.000000000    
Au            1551
     0.000000000        -36.00000000        -15.00000000    
     0.000000000         0.000000000         0.000000000    
     0.000000000         0.000000000         0.000000000    
Au            1552
     0.000000000        -35.00000000        -15.00000000    
     0.000000000         0.000000000         0.000000000    
     0.000000000         0.000000000         0.000000000    
Au            1553
     0.000000000        -34.00000000        -15.00000000    
     0.000000000         0.000000000         0.000000000    
     0.000000000         0.000000000         0.000000000    
Au            1554
     0.000000000        -33.00000000        -15.00000000    
     0.000000000         0.000000000         0.000000000    
     0.000000000         0.000000000         0.000000000    
Au            1555
     0.000000000        -32.00000000        -15.00000000    
     0.000000000         0.000000000         0.000000000    
     0.000000000         0.000000000         0.000000000    
Au            1556
     0.000000000        -31.00000000        -15.00000000    
     0.000000000         0.000000000         0.000000000    
     0.000000000         0.000000000         0.000000000    
Au            1557
     0.000000000        -30.00000000        -15.00000000    
     0.000000000         0.000000000         0.000000000    
     0.000000000         0.000000000         0.000000000    
Au            1558
     0.000000000        -29.00000000        -15.00000000    
     0.000000000         0.000000000         0.000000000    
     0.000000000         0.000000000         0.000000000    
Au            1559
     0.000000000        -28.00000000        -15.00000000    
     0.000000000         0.000000000         0.000000000    
     0.000000000         0.000000000         0.000000000    
Au            1560
     0.000000000        -27.00000000        -15.00000000    
     0.000000000         0.000000000         0.000000000    
     0.000000000         0.000000000         0.000000000    
Au            1561
     0.000000000        -26.00000000        -15.00000000    
     0.000000000         0.000000000         0.000000000    
     0.000000000         0.000000000         0.000000000    
Au            1562
     0.000000000        -25.00000000        -15.00000000    
     0.000000000         0.000000000         0.000000000    
     0.000000000         0.000000000         0.000000000    
Au            1563
     0.000000000        -24.00000000        -15.00000000    
     0.000000000         0.000000000         0.000000000    
     0.000000000         0.000000000         0.000000000    
Au            1564
     0.000000000        -23.00000000        -15.00000000    
     0.000000000         0.000000000         0.000000000    
     0.000000000         0.000000000         0.000000000    
Au            1565
     0.000000000        -22.00000000        -15.00000000    
     0.000000000         0.000000000         0.000000000    
     0.000000000         0.000000000         0.000000000    
Au            1566
     0.000000000        -21.00000000        -15.00000000    
     0.000000000         0.000000000         0.000000000    
     0.000000000         0.000000000         0.000000000    
Au            1567
     0.000000000        -20.00000000        -15.00000000    
     0.000000000         0.000000000         0.000000000    
     0.000000000         0.000000000         0.000000000    
Au            1568
     0.000000000        -19.00000000        -15.00000000    
     0.000000000         0.000000000         0.000000000    
     0.000000000         0.000000000         0.000000000    
Au            1569
     0.000000000        -18.00000000        -15.00000000    
     0.000000000         0.000000000         0.000000000    
     0.000000000         0.000000000         0.000000000    
Au            1570
     0.000000000        -17.00000000        -15.00000000    
     0.000000000         0.000000000         0.000000000    
     0.000000000         0.000000000         0.000000000    
Au            1571
     0.000000000        -16.00000000        -15.00000000    
     0.000000000         0.000000000         0.000000000    
     0.000000000         0.000000000         0.000000000    
Au            1572
     0.000000000        -15.00000000        -15.00000000    
     0.000000000         0.000000000         0.000000000    
     0.000000000         0.000000000         0.000000000    
Au            1573
     0.000000000        -14.00000000        -15.00000000    
     0.000000000         0.000000000         0.000000000    
     0.000000000         0.000000000         0.000000000    
Au            1574
     0.000000000        -13.00000000        -15.00000000    
     0.000000000         0.000000000         0.000000000    
     0.000000000         0.000000000         0.000000000    
Au            1575
     0.000000000        -12.00000000        -15.00000000    
     0.000000000         0.000000000         0.000000000    
     0.000000000         0.000000000         0.000000000    
Au            1576
     0.000000000        -11.00000000        -15.00000000    
     0.000000000         0.000000000         0.000000000    
     0.000000000         0.000000000         0.000000000    
Au            1577
     0.000000000        -10.00000000        -15.00000000    
     0.000000000         0.000000000         0.000000000    
     0.000000000         0.000000000         0.000000000    
Au            1578
     0.000000000        -9.000000000        -15.00000000    
     0.000000000         0.000000000         0.000000000    
     0.000000000         0.000000000         0.000000000    
Au            1579
     0.000000000        -8.000000000        -15.00000000    
     0.000000000         0.000000000         0.000000000    
     0.000000000         0.000000000         0.000000000    
Au            1580
     0.000000000        -7.000000000        -15.00000000    
     0.000000000         0.000000000         0.000000000    
     0.000000000         0.000000000         0.000000000    
Au            1581
     0.000000000        -6.000000000        -15.00000000    
     0.000000000         0.000000000         0.000000000    
     0.000000000         0.000000000         0.000000000    
Au            1582
     0.000000000        -5.000000000        -15.00000000    
     0.000000000         0.000000000         0.000000000    
     0.000000000         0.000000000         0.000000000    
Au            1583
     0.000000000        -4.000000000        -15.00000000    
     0.000000000         0.000000000         0.000000000    
     0.000000000         0.000000000         0.000000000    
Au            1584
     0.000000000        -3.000000000        -15.00000000    
     0.000000000         0.000000000         0.000000000    
     0.000000000         0.000000000         0.000000000    
Au            1585
     0.000000000        -2.000000000        -15.00000000    
     0.000000000         0.000000000         0.000000000    
     0.000000000         0.000000000         0.000000000    
Au            1586
     0.000000000        -1.000000000        -15.00000000    
     0.000000000         0.000000000         0.000000000    
     0.000000000         0.000000000         0.000000000    
Au            1587
     0.000000000         0.000000000        -15.00000000    
     0.000000000         0.000000000         0.000000000    
     0.000000000         0.000000000         0.000000000    
Au            1588
     0.000000000         1.000000000        -15.00000000    
     0.000000000         0.000000000         0.000000000    
     0.000000000         0.000000000         0.000000000    
Au            1589
     0.000000000         2.000000000        -15.00000000    
     0.000000000         0.000000000         0.000000000    
     0.000000000         0.000000000         0.000000000    
Au            1590
     0.000000000         3.000000000        -15.00000000    
     0.000000000         0.000000000         0.000000000    
     0.000000000         0.000000000         0.000000000    
Au            1591
     0.000000000         4.000000000        -15.00000000    
     0.000000000         0.000000000         0.000000000    
     0.000000000         0.000000000         0.000000000    
Au            1592
     0.000000000         5.000000000        -15.00000000    
     0.000000000         0.000000000         0.000000000    
     0.000000000         0.000000000         0.000000000    
Au            1593
     0.000000000         6.000000000        -15.00000000    
     0.000000000         0.000000000         0.000000000    
     0.000000000         0.000000000         0.000000000    
Au            1594
     0.000000000         7.000000000        -15.00000000    
     0.000000000         0.000000000         0.000000000    
     0.000000000         0.000000000         0.000000000    
Au            1595
     0.000000000         8.000000000        -15.00000000    
     0.000000000         0.000000000         0.000000000    
     0.000000000         0.000000000         0.000000000    
Au            1596
     0.000000000         9.000000000        -15.00000000    
     0.000000000         0.000000000         0.000000000    
     0.000000000         0.000000000         0.000000000    
Au            1597
     0.000000000         10.00000000        -15.00000000    
     0.000000000         0.000000000         0.000000000    
     0.000000000         0.000000000         0.000000000    
Au            1598
     0.000000000         11.00000000        -15.00000000    
     0.000000000         0.000000000         0.000000000    
     0.000000000         0.000000000         0.000000000    
Au            1599
     0.000000000         12.00000000        -15.00000000    
     0.000000000         0.000000000         0.000000000    
     0.000000000         0.000000000         0.000000000    
Au            1600
     0.000000000         13.00000000        -15.00000000    
     0.000000000         0.000000000         0.000000000    
     0.000000000         0.000000000         0.000000000    
Au            1601
     0.000000000         14.00000000        -15.00000000    
     0.000000000         0.000000000         0.000000000    
     0.000000000         0.000000000         0.000000000    
Au            1602
     0.000000000         15.00000000        -15.00000000    
     0.000000000         0.000000000         0.000000000    
     0.000000000         0.000000000         0.000000000    
Au            1603
     0.000000000         16.00000000        -15.00000000    
     0.000000000         0.000000000         0.000000000    
     0.000000000         0.000000000         0.000000000    
Au            1604
     0.000000000         17.00000000        -15.00000000    
     0.000000000         0.000000000         0.000000000    
     0.000000000         0.000000000         0.000000000    
Au            1605
     0.000000000         18.00000000        -15.00000000    
     0.000000000         0.000000000         0.000000000    
     0.000000000         0.000000000         0.000000000    
Au            1606
     0.000000000         19.00000000        -15.00000000    
     0.000000000         0.000000000         0.000000000    
     0.000000000         0.000000000         0.000000000    
Au            1607
     0.000000000         20.00000000        -15.00000000    
     0.000000000         0.000000000         0.000000000    
     0.000000000         0.000000000         0.000000000    
Au            1608
     0.000000000         21.00000000        -15.00000000    
     0.000000000         0.000000000         0.000000000    
     0.000000000         0.000000000         0.000000000    
Au            1609
     0.000000000         22.00000000        -15.00000000    
     0.000000000         0.000000000         0.000000000    
     0.000000000         0.000000000         0.000000000    
Au            1610
     0.000000000         23.00000000        -15.00000000    
     0.000000000         0.000000000         0.000000000    
     0.000000000         0.000000000         0.000000000    
Au            1611
     0.000000000         24.00000000        -15.00000000    
     0.000000000         0.000000000         0.000000000    
     0.000000000         0.000000000         0.000000000    
Au            1612
     0.000000000         25.00000000        -15.00000000    
     0.000000000         0.000000000         0.000000000    
     0.000000000         0.000000000         0.000000000    
Au            1613
     0.000000000         26.00000000        -15.00000000    
     0.000000000         0.000000000         0.000000000    
     0.000000000         0.000000000         0.000000000    
Au            1614
     0.000000000         27.00000000        -15.00000000    
     0.000000000         0.000000000         0.000000000    
     0.000000000         0.000000000         0.000000000    
Au            1615
     0.000000000         28.00000000        -15.00000000    
     0.000000000         0.000000000         0.000000000    
     0.000000000         0.000000000         0.000000000    
Au            1616
     0.000000000         29.00000000        -15.00000000    
     0.000000000         0.000000000         0.000000000    
     0.000000000         0.000000000         0.000000000    
Au            1617
     0.000000000         30.00000000        -15.00000000    
     0.000000000         0.000000000         0.000000000    
     0.000000000         0.000000000         0.000000000    
Au            1618
     0.000000000         31.00000000        -15.00000000    
     0.000000000         0.000000000         0.000000000    
     0.000000000         0.000000000         0.000000000    
Au            1619
     0.000000000         32.00000000        -15.00000000    
     0.000000000         0.000000000         0.000000000    
     0.000000000         0.000000000         0.000000000    
Au            1620
     0.000000000         33.00000000        -15.00000000    
     0.000000000         0.000000000         0.000000000    
     0.000000000         0.000000000         0.000000000    
Au            1621
     0.000000000         34.00000000        -15.00000000    
     0.000000000         0.000000000         0.000000000    
     0.000000000         0.000000000         0.000000000    
Au            1622
     0.000000000         35.00000000        -15.00000000    
     0.000000000         0.000000000         0.000000000    
     0.000000000         0.000000000         0.000000000    
Au            1623
     0.000000000         36.00000000        -15.00000000    
     0.000000000         0.000000000         0.000000000    
     0.000000000         0.000000000         0.000000000    
Au            1624
     0.000000000         37.00000000        -15.00000000    
     0.000000000         0.000000000         0.000000000    
     0.000000000         0.000000000         0.000000000    
Au            1625
     0.000000000         38.00000000        -15.00000000    
     0.000000000         0.000000000         0.000000000    
     0.000000000         0.000000000         0.000000000    
Au            1626
     0.000000000         39.00000000        -15.00000000    
     0.000000000         0.000000000         0.000000000    
     0.000000000         0.000000000         0.000000000    
Au            1627
     0.000000000         40.00000000        -15.00000000    
     0.000000000         0.000000000         0.000000000    
     0.000000000         0.000000000         0.000000000    
Au            1628
     0.000000000         41.00000000        -15.00000000    
     0.000000000         0.000000000         0.000000000    
     0.000000000         0.000000000         0.000000000    
Au            1629
     0.000000000         42.00000000        -15.00000000    
     0.000000000         0.000000000         0.000000000    
     0.000000000         0.000000000         0.000000000    
Au            1630
     0.000000000         43.00000000        -15.00000000    
     0.000000000         0.000000000         0.000000000    
     0.000000000         0.000000000         0.000000000    
Au            1631
     0.000000000         44.00000000        -15.00000000    
     0.000000000         0.000000000         0.000000000    
     0.000000000         0.000000000         0.000000000    
Au            1632
     0.000000000         45.00000000        -15.00000000    
     0.000000000         0.000000000         0.000000000    
     0.000000000         0.000000000         0.000000000    
Au            1633
     0.000000000         46.00000000        -15.00000000    
     0.000000000         0.000000000         0.000000000    
     0.000000000         0.000000000         0.000000000    
Au            1634
     0.000000000         47.00000000        -15.00000000    
     0.000000000         0.000000000         0.000000000    
     0.000000000         0.000000000         0.000000000    
Au            1635
     0.000000000         48.00000000        -15.00000000    
     0.000000000         0.000000000         0.000000000    
     0.000000000         0.000000000         0.000000000    
Au            1636
     0.000000000         49.00000000        -15.00000000    
     0.000000000         0.000000000         0.000000000    
     0.000000000         0.000000000         0.000000000    
Au            1637
     0.000000000         50.00000000        -15.00000000    
     0.000000000         0.000000000         0.000000000    
     0.000000000         0.000000000         0.000000000    
Au            1638
     1.000000000        -50.00000000        -15.00000000    
     0.000000000         0.000000000         0.000000000    
     0.000000000         0.000000000         0.000000000    
Au            1639
     1.000000000        -49.00000000        -15.00000000    
     0.000000000         0.000000000         0.000000000    
     0.000000000         0.000000000         0.000000000    
Au            1640
     1.000000000        -48.00000000        -15.00000000    
     0.000000000         0.000000000         0.000000000    
     0.000000000         0.000000000         0.000000000    
Au            1641
     1.000000000        -47.00000000        -15.00000000    
     0.000000000         0.000000000         0.000000000    
     0.000000000         0.000000000         0.000000000    
Au            1642
     1.000000000        -46.00000000        -15.00000000    
     0.000000000         0.000000000         0.000000000    
     0.000000000         0.000000000         0.000000000    
Au            1643
     1.000000000        -45.00000000        -15.00000000    
     0.000000000         0.000000000         0.000000000    
     0.000000000         0.000000000         0.000000000    
Au            1644
     1.000000000        -44.00000000        -15.00000000    
     0.000000000         0.000000000         0.000000000    
     0.000000000         0.000000000         0.000000000    
Au            1645
     1.000000000        -43.00000000        -15.00000000    
     0.000000000         0.000000000         0.000000000    
     0.000000000         0.000000000         0.000000000    
Au            1646
     1.000000000        -42.00000000        -15.00000000    
     0.000000000         0.000000000         0.000000000    
     0.000000000         0.000000000         0.000000000    
Au            1647
     1.000000000        -41.00000000        -15.00000000    
     0.000000000         0.000000000         0.000000000    
     0.000000000         0.000000000         0.000000000    
Au            1648
     1.000000000        -40.00000000        -15.00000000    
     0.000000000         0.000000000         0.000000000    
     0.000000000         0.000000000         0.000000000    
Au            1649
     1.000000000        -39.00000000        -15.00000000    
     0.000000000         0.000000000         0.000000000    
     0.000000000         0.000000000         0.000000000    
Au            1650
     1.000000000        -38.00000000        -15.00000000    
     0.000000000         0.000000000         0.000000000    
     0.000000000         0.000000000         0.000000000    
Au            1651
     1.000000000        -37.00000000        -15.00000000    
     0.000000000         0.000000000         0.000000000    
     0.000000000         0.000000000         0.000000000    
Au            1652
     1.000000000        -36.00000000        -15.00000000    
     0.000000000         0.000000000         0.000000000    
     0.000000000         0.000000000         0.000000000    
Au            1653
     1.000000000        -35.00000000        -15.00000000    
     0.000000000         0.000000000         0.000000000    
     0.000000000         0.000000000         0.000000000    
Au            1654
     1.000000000        -34.00000000        -15.00000000    
     0.000000000         0.000000000         0.000000000    
     0.000000000         0.000000000         0.000000000    
Au            1655
     1.000000000        -33.00000000        -15.00000000    
     0.000000000         0.000000000         0.000000000    
     0.000000000         0.000000000         0.000000000    
Au            1656
     1.000000000        -32.00000000        -15.00000000    
     0.000000000         0.000000000         0.000000000    
     0.000000000         0.000000000         0.000000000    
Au            1657
     1.000000000        -31.00000000        -15.00000000    
     0.000000000         0.000000000         0.000000000    
     0.000000000         0.000000000         0.000000000    
Au            1658
     1.000000000        -30.00000000        -15.00000000    
     0.000000000         0.000000000         0.000000000    
     0.000000000         0.000000000         0.000000000    
Au            1659
     1.000000000        -29.00000000        -15.00000000    
     0.000000000         0.000000000         0.000000000    
     0.000000000         0.000000000         0.000000000    
Au            1660
     1.000000000        -28.00000000        -15.00000000    
     0.000000000         0.000000000         0.000000000    
     0.000000000         0.000000000         0.000000000    
Au            1661
     1.000000000        -27.00000000        -15.00000000    
     0.000000000         0.000000000         0.000000000    
     0.000000000         0.000000000         0.000000000    
Au            1662
     1.000000000        -26.00000000        -15.00000000    
     0.000000000         0.000000000         0.000000000    
     0.000000000         0.000000000         0.000000000    
Au            1663
     1.000000000        -25.00000000        -15.00000000    
     0.000000000         0.000000000         0.000000000    
     0.000000000         0.000000000         0.000000000    
Au            1664
     1.000000000        -24.00000000        -15.00000000    
     0.000000000         0.000000000         0.000000000    
     0.000000000         0.000000000         0.000000000    
Au            1665
     1.000000000        -23.00000000        -15.00000000    
     0.000000000         0.000000000         0.000000000    
     0.000000000         0.000000000         0.000000000    
Au            1666
     1.000000000        -22.00000000        -15.00000000    
     0.000000000         0.000000000         0.000000000    
     0.000000000         0.000000000         0.000000000    
Au            1667
     1.000000000        -21.00000000        -15.00000000    
     0.000000000         0.000000000         0.000000000    
     0.000000000         0.000000000         0.000000000    
Au            1668
     1.000000000        -20.00000000        -15.00000000    
     0.000000000         0.000000000         0.000000000    
     0.000000000         0.000000000         0.000000000    
Au            1669
     1.000000000        -19.00000000        -15.00000000    
     0.000000000         0.000000000         0.000000000    
     0.000000000         0.000000000         0.000000000    
Au            1670
     1.000000000        -18.00000000        -15.00000000    
     0.000000000         0.000000000         0.000000000    
     0.000000000         0.000000000         0.000000000    
Au            1671
     1.000000000        -17.00000000        -15.00000000    
     0.000000000         0.000000000         0.000000000    
     0.000000000         0.000000000         0.000000000    
Au            1672
     1.000000000        -16.00000000        -15.00000000    
     0.000000000         0.000000000         0.000000000    
     0.000000000         0.000000000         0.000000000    
Au            1673
     1.000000000        -15.00000000        -15.00000000    
     0.000000000         0.000000000         0.000000000    
     0.000000000         0.000000000         0.000000000    
Au            1674
     1.000000000        -14.00000000        -15.00000000    
     0.000000000         0.000000000         0.000000000    
     0.000000000         0.000000000         0.000000000    
Au            1675
     1.000000000        -13.00000000        -15.00000000    
     0.000000000         0.000000000         0.000000000    
     0.000000000         0.000000000         0.000000000    
Au            1676
     1.000000000        -12.00000000        -15.00000000    
     0.000000000         0.000000000         0.000000000    
     0.000000000         0.000000000         0.000000000    
Au            1677
     1.000000000        -11.00000000        -15.00000000    
     0.000000000         0.000000000         0.000000000    
     0.000000000         0.000000000         0.000000000    
Au            1678
     1.000000000        -10.00000000        -15.00000000    
     0.000000000         0.000000000         0.000000000    
     0.000000000         0.000000000         0.000000000    
Au            1679
     1.000000000        -9.000000000        -15.00000000    
     0.000000000         0.000000000         0.000000000    
     0.000000000         0.000000000         0.000000000    
Au            1680
     1.000000000        -8.000000000        -15.00000000    
     0.000000000         0.000000000         0.000000000    
     0.000000000         0.000000000         0.000000000    
Au            1681
     1.000000000        -7.000000000        -15.00000000    
     0.000000000         0.000000000         0.000000000    
     0.000000000         0.000000000         0.000000000    
Au            1682
     1.000000000        -6.000000000        -15.00000000    
     0.000000000         0.000000000         0.000000000    
     0.000000000         0.000000000         0.000000000    
Au            1683
     1.000000000        -5.000000000        -15.00000000    
     0.000000000         0.000000000         0.000000000    
     0.000000000         0.000000000         0.000000000    
Au            1684
     1.000000000        -4.000000000        -15.00000000    
     0.000000000         0.000000000         0.000000000    
     0.000000000         0.000000000         0.000000000    
Au            1685
     1.000000000        -3.000000000        -15.00000000    
     0.000000000         0.000000000         0.000000000    
     0.000000000         0.000000000         0.000000000    
Au            1686
     1.000000000        -2.000000000        -15.00000000    
     0.000000000         0.000000000         0.000000000    
     0.000000000         0.000000000         0.000000000    
Au            1687
     1.000000000        -1.000000000        -15.00000000    
     0.000000000         0.000000000         0.000000000    
     0.000000000         0.000000000         0.000000000    
Au            1688
     1.000000000         0.000000000        -15.00000000    
     0.000000000         0.000000000         0.000000000    
     0.000000000         0.000000000         0.000000000    
Au            1689
     1.000000000         1.000000000        -15.00000000    
     0.000000000         0.000000000         0.000000000    
     0.000000000         0.000000000         0.000000000    
Au            1690
     1.000000000         2.000000000        -15.00000000    
     0.000000000         0.000000000         0.000000000    
     0.000000000         0.000000000         0.000000000    
Au            1691
     1.000000000         3.000000000        -15.00000000    
     0.000000000         0.000000000         0.000000000    
     0.000000000         0.000000000         0.000000000    
Au            1692
     1.000000000         4.000000000        -15.00000000    
     0.000000000         0.000000000         0.000000000    
     0.000000000         0.000000000         0.000000000    
Au            1693
     1.000000000         5.000000000        -15.00000000    
     0.000000000         0.000000000         0.000000000    
     0.000000000         0.000000000         0.000000000    
Au            1694
     1.000000000         6.000000000        -15.00000000    
     0.000000000         0.000000000         0.000000000    
     0.000000000         0.000000000         0.000000000    
Au            1695
     1.000000000         7.000000000        -15.00000000    
     0.000000000         0.000000000         0.000000000    
     0.000000000         0.000000000         0.000000000    
Au            1696
     1.000000000         8.000000000        -15.00000000    
     0.000000000         0.000000000         0.000000000    
     0.000000000         0.000000000         0.000000000    
Au            1697
     1.000000000         9.000000000        -15.00000000    
     0.000000000         0.000000000         0.000000000    
     0.000000000         0.000000000         0.000000000    
Au            1698
     1.000000000         10.00000000        -15.00000000    
     0.000000000         0.000000000         0.000000000    
     0.000000000         0.000000000         0.000000000    
Au            1699
     1.000000000         11.00000000        -15.00000000    
     0.000000000         0.000000000         0.000000000    
     0.000000000         0.000000000         0.000000000    
Au            1700
     1.000000000         12.00000000        -15.00000000    
     0.000000000         0.000000000         0.000000000    
     0.000000000         0.000000000         0.000000000    
Au            1701
     1.000000000         13.00000000        -15.00000000    
     0.000000000         0.000000000         0.000000000    
     0.000000000         0.000000000         0.000000000    
Au            1702
     1.000000000         14.00000000        -15.00000000    
     0.000000000         0.000000000         0.000000000    
     0.000000000         0.000000000         0.000000000    
Au            1703
     1.000000000         15.00000000        -15.00000000    
     0.000000000         0.000000000         0.000000000    
     0.000000000         0.000000000         0.000000000    
Au            1704
     1.000000000         16.00000000        -15.00000000    
     0.000000000         0.000000000         0.000000000    
     0.000000000         0.000000000         0.000000000    
Au            1705
     1.000000000         17.00000000        -15.00000000    
     0.000000000         0.000000000         0.000000000    
     0.000000000         0.000000000         0.000000000    
Au            1706
     1.000000000         18.00000000        -15.00000000    
     0.000000000         0.000000000         0.000000000    
     0.000000000         0.000000000         0.000000000    
Au            1707
     1.000000000         19.00000000        -15.00000000    
     0.000000000         0.000000000         0.000000000    
     0.000000000         0.000000000         0.000000000    
Au            1708
     1.000000000         20.00000000        -15.00000000    
     0.000000000         0.000000000         0.000000000    
     0.000000000         0.000000000         0.000000000    
Au            1709
     1.000000000         21.00000000        -15.00000000    
     0.000000000         0.000000000         0.000000000    
     0.000000000         0.000000000         0.000000000    
Au            1710
     1.000000000         22.00000000        -15.00000000    
     0.000000000         0.000000000         0.000000000    
     0.000000000         0.000000000         0.000000000    
Au            1711
     1.000000000         23.00000000        -15.00000000    
     0.000000000         0.000000000         0.000000000    
     0.000000000         0.000000000         0.000000000    
Au            1712
     1.000000000         24.00000000        -15.00000000    
     0.000000000         0.000000000         0.000000000    
     0.000000000         0.000000000         0.000000000    
Au            1713
     1.000000000         25.00000000        -15.00000000    
     0.000000000         0.000000000         0.000000000    
     0.000000000         0.000000000         0.000000000    
Au            1714
     1.000000000         26.00000000        -15.00000000    
     0.000000000         0.000000000         0.000000000    
     0.000000000         0.000000000         0.000000000    
Au            1715
     1.000000000         27.00000000        -15.00000000    
     0.000000000         0.000000000         0.000000000    
     0.000000000         0.000000000         0.000000000    
Au            1716
     1.000000000         28.00000000        -15.00000000    
     0.000000000         0.000000000         0.000000000    
     0.000000000         0.000000000         0.000000000    
Au            1717
     1.000000000         29.00000000        -15.00000000    
     0.000000000         0.000000000         0.000000000    
     0.000000000         0.000000000         0.000000000    
Au            1718
     1.000000000         30.00000000        -15.00000000    
     0.000000000         0.000000000         0.000000000    
     0.000000000         0.000000000         0.000000000    
Au            1719
     1.000000000         31.00000000        -15.00000000    
     0.000000000         0.000000000         0.000000000    
     0.000000000         0.000000000         0.000000000    
Au            1720
     1.000000000         32.00000000        -15.00000000    
     0.000000000         0.000000000         0.000000000    
     0.000000000         0.000000000         0.000000000    
Au            1721
     1.000000000         33.00000000        -15.00000000    
     0.000000000         0.000000000         0.000000000    
     0.000000000         0.000000000         0.000000000    
Au            1722
     1.000000000         34.00000000        -15.00000000    
     0.000000000         0.000000000         0.000000000    
     0.000000000         0.000000000         0.000000000    
Au            1723
     1.000000000         35.00000000        -15.00000000    
     0.000000000         0.000000000         0.000000000    
     0.000000000         0.000000000         0.000000000    
Au            1724
     1.000000000         36.00000000        -15.00000000    
     0.000000000         0.000000000         0.000000000    
     0.000000000         0.000000000         0.000000000    
Au            1725
     1.000000000         37.00000000        -15.00000000    
     0.000000000         0.000000000         0.000000000    
     0.000000000         0.000000000         0.000000000    
Au            1726
     1.000000000         38.00000000        -15.00000000    
     0.000000000         0.000000000         0.000000000    
     0.000000000         0.000000000         0.000000000    
Au            1727
     1.000000000         39.00000000        -15.00000000    
     0.000000000         0.000000000         0.000000000    
     0.000000000         0.000000000         0.000000000    
Au            1728
     1.000000000         40.00000000        -15.00000000    
     0.000000000         0.000000000         0.000000000    
     0.000000000         0.000000000         0.000000000    
Au            1729
     1.000000000         41.00000000        -15.00000000    
     0.000000000         0.000000000         0.000000000    
     0.000000000         0.000000000         0.000000000    
Au            1730
     1.000000000         42.00000000        -15.00000000    
     0.000000000         0.000000000         0.000000000    
     0.000000000         0.000000000         0.000000000    
Au            1731
     1.000000000         43.00000000        -15.00000000    
     0.000000000         0.000000000         0.000000000    
     0.000000000         0.000000000         0.000000000    
Au            1732
     1.000000000         44.00000000        -15.00000000    
     0.000000000         0.000000000         0.000000000    
     0.000000000         0.000000000         0.000000000    
Au            1733
     1.000000000         45.00000000        -15.00000000    
     0.000000000         0.000000000         0.000000000    
     0.000000000         0.000000000         0.000000000    
Au            1734
     1.000000000         46.00000000        -15.00000000    
     0.000000000         0.000000000         0.000000000    
     0.000000000         0.000000000         0.000000000    
Au            1735
     1.000000000         47.00000000        -15.00000000    
     0.000000000         0.000000000         0.000000000    
     0.000000000         0.000000000         0.000000000    
Au            1736
     1.000000000         48.00000000        -15.00000000    
     0.000000000         0.000000000         0.000000000    
     0.000000000         0.000000000         0.000000000    
Au            1737
     1.000000000         49.00000000        -15.00000000    
     0.000000000         0.000000000         0.000000000    
     0.000000000         0.000000000         0.000000000    
Au            1738
     1.000000000         50.00000000        -15.00000000    
     0.000000000         0.000000000         0.000000000    
     0.000000000         0.000000000         0.000000000    
Au            1739
     2.000000000        -50.00000000        -15.00000000    
     0.000000000         0.000000000         0.000000000    
     0.000000000         0.000000000         0.000000000    
Au            1740
     2.000000000        -49.00000000        -15.00000000    
     0.000000000         0.000000000         0.000000000    
     0.000000000         0.000000000         0.000000000    
Au            1741
     2.000000000        -48.00000000        -15.00000000    
     0.000000000         0.000000000         0.000000000    
     0.000000000         0.000000000         0.000000000    
Au            1742
     2.000000000        -47.00000000        -15.00000000    
     0.000000000         0.000000000         0.000000000    
     0.000000000         0.000000000         0.000000000    
Au            1743
     2.000000000        -46.00000000        -15.00000000    
     0.000000000         0.000000000         0.000000000    
     0.000000000         0.000000000         0.000000000    
Au            1744
     2.000000000        -45.00000000        -15.00000000    
     0.000000000         0.000000000         0.000000000    
     0.000000000         0.000000000         0.000000000    
Au            1745
     2.000000000        -44.00000000        -15.00000000    
     0.000000000         0.000000000         0.000000000    
     0.000000000         0.000000000         0.000000000    
Au            1746
     2.000000000        -43.00000000        -15.00000000    
     0.000000000         0.000000000         0.000000000    
     0.000000000         0.000000000         0.000000000    
Au            1747
     2.000000000        -42.00000000        -15.00000000    
     0.000000000         0.000000000         0.000000000    
     0.000000000         0.000000000         0.000000000    
Au            1748
     2.000000000        -41.00000000        -15.00000000    
     0.000000000         0.000000000         0.000000000    
     0.000000000         0.000000000         0.000000000    
Au            1749
     2.000000000        -40.00000000        -15.00000000    
     0.000000000         0.000000000         0.000000000    
     0.000000000         0.000000000         0.000000000    
Au            1750
     2.000000000        -39.00000000        -15.00000000    
     0.000000000         0.000000000         0.000000000    
     0.000000000         0.000000000         0.000000000    
Au            1751
     2.000000000        -38.00000000        -15.00000000    
     0.000000000         0.000000000         0.000000000    
     0.000000000         0.000000000         0.000000000    
Au            1752
     2.000000000        -37.00000000        -15.00000000    
     0.000000000         0.000000000         0.000000000    
     0.000000000         0.000000000         0.000000000    
Au            1753
     2.000000000        -36.00000000        -15.00000000    
     0.000000000         0.000000000         0.000000000    
     0.000000000         0.000000000         0.000000000    
Au            1754
     2.000000000        -35.00000000        -15.00000000    
     0.000000000         0.000000000         0.000000000    
     0.000000000         0.000000000         0.000000000    
Au            1755
     2.000000000        -34.00000000        -15.00000000    
     0.000000000         0.000000000         0.000000000    
     0.000000000         0.000000000         0.000000000    
Au            1756
     2.000000000        -33.00000000        -15.00000000    
     0.000000000         0.000000000         0.000000000    
     0.000000000         0.000000000         0.000000000    
Au            1757
     2.000000000        -32.00000000        -15.00000000    
     0.000000000         0.000000000         0.000000000    
     0.000000000         0.000000000         0.000000000    
Au            1758
     2.000000000        -31.00000000        -15.00000000    
     0.000000000         0.000000000         0.000000000    
     0.000000000         0.000000000         0.000000000    
Au            1759
     2.000000000        -30.00000000        -15.00000000    
     0.000000000         0.000000000         0.000000000    
     0.000000000         0.000000000         0.000000000    
Au            1760
     2.000000000        -29.00000000        -15.00000000    
     0.000000000         0.000000000         0.000000000    
     0.000000000         0.000000000         0.000000000    
Au            1761
     2.000000000        -28.00000000        -15.00000000    
     0.000000000         0.000000000         0.000000000    
     0.000000000         0.000000000         0.000000000    
Au            1762
     2.000000000        -27.00000000        -15.00000000    
     0.000000000         0.000000000         0.000000000    
     0.000000000         0.000000000         0.000000000    
Au            1763
     2.000000000        -26.00000000        -15.00000000    
     0.000000000         0.000000000         0.000000000    
     0.000000000         0.000000000         0.000000000    
Au            1764
     2.000000000        -25.00000000        -15.00000000    
     0.000000000         0.000000000         0.000000000    
     0.000000000         0.000000000         0.000000000    
Au            1765
     2.000000000        -24.00000000        -15.00000000    
     0.000000000         0.000000000         0.000000000    
     0.000000000         0.000000000         0.000000000    
Au            1766
     2.000000000        -23.00000000        -15.00000000    
     0.000000000         0.000000000         0.000000000    
     0.000000000         0.000000000         0.000000000    
Au            1767
     2.000000000        -22.00000000        -15.00000000    
     0.000000000         0.000000000         0.000000000    
     0.000000000         0.000000000         0.000000000    
Au            1768
     2.000000000        -21.00000000        -15.00000000    
     0.000000000         0.000000000         0.000000000    
     0.000000000         0.000000000         0.000000000    
Au            1769
     2.000000000        -20.00000000        -15.00000000    
     0.000000000         0.000000000         0.000000000    
     0.000000000         0.000000000         0.000000000    
Au            1770
     2.000000000        -19.00000000        -15.00000000    
     0.000000000         0.000000000         0.000000000    
     0.000000000         0.000000000         0.000000000    
Au            1771
     2.000000000        -18.00000000        -15.00000000    
     0.000000000         0.000000000         0.000000000    
     0.000000000         0.000000000         0.000000000    
Au            1772
     2.000000000        -17.00000000        -15.00000000    
     0.000000000         0.000000000         0.000000000    
     0.000000000         0.000000000         0.000000000    
Au            1773
     2.000000000        -16.00000000        -15.00000000    
     0.000000000         0.000000000         0.000000000    
     0.000000000         0.000000000         0.000000000    
Au            1774
     2.000000000        -15.00000000        -15.00000000    
     0.000000000         0.000000000         0.000000000    
     0.000000000         0.000000000         0.000000000    
Au            1775
     2.000000000        -14.00000000        -15.00000000    
     0.000000000         0.000000000         0.000000000    
     0.000000000         0.000000000         0.000000000    
Au            1776
     2.000000000        -13.00000000        -15.00000000    
     0.000000000         0.000000000         0.000000000    
     0.000000000         0.000000000         0.000000000    
Au            1777
     2.000000000        -12.00000000        -15.00000000    
     0.000000000         0.000000000         0.000000000    
     0.000000000         0.000000000         0.000000000    
Au            1778
     2.000000000        -11.00000000        -15.00000000    
     0.000000000         0.000000000         0.000000000    
     0.000000000         0.000000000         0.000000000    
Au            1779
     2.000000000        -10.00000000        -15.00000000    
     0.000000000         0.000000000         0.000000000    
     0.000000000         0.000000000         0.000000000    
Au            1780
     2.000000000        -9.000000000        -15.00000000    
     0.000000000         0.000000000         0.000000000    
     0.000000000         0.000000000         0.000000000    
Au            1781
     2.000000000        -8.000000000        -15.00000000    
     0.000000000         0.000000000         0.000000000    
     0.000000000         0.000000000         0.000000000    
Au            1782
     2.000000000        -7.000000000        -15.00000000    
     0.000000000         0.000000000         0.000000000    
     0.000000000         0.000000000         0.000000000    
Au            1783
     2.000000000        -6.000000000        -15.00000000    
     0.000000000         0.000000000         0.000000000    
     0.000000000         0.000000000         0.000000000    
Au            1784
     2.000000000        -5.000000000        -15.00000000    
     0.000000000         0.000000000         0.000000000    
     0.000000000         0.000000000         0.000000000    
Au            1785
     2.000000000        -4.000000000        -15.00000000    
     0.000000000         0.000000000         0.000000000    
     0.000000000         0.000000000         0.000000000    
Au            1786
     2.000000000        -3.000000000        -15.00000000    
     0.000000000         0.000000000         0.000000000    
     0.000000000         0.000000000         0.000000000    
Au            1787
     2.000000000        -2.000000000        -15.00000000    
     0.000000000         0.000000000         0.000000000    
     0.000000000         0.000000000         0.000000000    
Au            1788
     2.000000000        -1.000000000        -15.00000000    
     0.000000000         0.000000000         0.000000000    
     0.000000000         0.000000000         0.000000000    
Au            1789
     2.000000000         0.000000000        -15.00000000    
     0.000000000         0.000000000         0.000000000    
     0.000000000         0.000000000         0.000000000    
Au            1790
     2.000000000         1.000000000        -15.00000000    
     0.000000000         0.000000000         0.000000000    
     0.000000000         0.000000000         0.000000000    
Au            1791
     2.000000000         2.000000000        -15.00000000    
     0.000000000         0.000000000         0.000000000    
     0.000000000         0.000000000         0.000000000    
Au            1792
     2.000000000         3.000000000        -15.00000000    
     0.000000000         0.000000000         0.000000000    
     0.000000000         0.000000000         0.000000000    
Au            1793
     2.000000000         4.000000000        -15.00000000    
     0.000000000         0.000000000         0.000000000    
     0.000000000         0.000000000         0.000000000    
Au            1794
     2.000000000         5.000000000        -15.00000000    
     0.000000000         0.000000000         0.000000000    
     0.000000000         0.000000000         0.000000000    
Au            1795
     2.000000000         6.000000000        -15.00000000    
     0.000000000         0.000000000         0.000000000    
     0.000000000         0.000000000         0.000000000    
Au            1796
     2.000000000         7.000000000        -15.00000000    
     0.000000000         0.000000000         0.000000000    
     0.000000000         0.000000000         0.000000000    
Au            1797
     2.000000000         8.000000000        -15.00000000    
     0.000000000         0.000000000         0.000000000    
     0.000000000         0.000000000         0.000000000    
Au            1798
     2.000000000         9.000000000        -15.00000000    
     0.000000000         0.000000000         0.000000000    
     0.000000000         0.000000000         0.000000000    
Au            1799
     2.000000000         10.00000000        -15.00000000    
     0.000000000         0.000000000         0.000000000    
     0.000000000         0.000000000         0.000000000    
Au            1800
     2.000000000         11.00000000        -15.00000000    
     0.000000000         0.000000000         0.000000000    
     0.000000000         0.000000000         0.000000000    
Au            1801
     2.000000000         12.00000000        -15.00000000    
     0.000000000         0.000000000         0.000000000    
     0.000000000         0.000000000         0.000000000    
Au            1802
     2.000000000         13.00000000        -15.00000000    
     0.000000000         0.000000000         0.000000000    
     0.000000000         0.000000000         0.000000000    
Au            1803
     2.000000000         14.00000000        -15.00000000    
     0.000000000         0.000000000         0.000000000    
     0.000000000         0.000000000         0.000000000    
Au            1804
     2.000000000         15.00000000        -15.00000000    
     0.000000000         0.000000000         0.000000000    
     0.000000000         0.000000000         0.000000000    
Au            1805
     2.000000000         16.00000000        -15.00000000    
     0.000000000         0.000000000         0.000000000    
     0.000000000         0.000000000         0.000000000    
Au            1806
     2.000000000         17.00000000        -15.00000000    
     0.000000000         0.000000000         0.000000000    
     0.000000000         0.000000000         0.000000000    
Au            1807
     2.000000000         18.00000000        -15.00000000    
     0.000000000         0.000000000         0.000000000    
     0.000000000         0.000000000         0.000000000    
Au            1808
     2.000000000         19.00000000        -15.00000000    
     0.000000000         0.000000000         0.000000000    
     0.000000000         0.000000000         0.000000000    
Au            1809
     2.000000000         20.00000000        -15.00000000    
     0.000000000         0.000000000         0.000000000    
     0.000000000         0.000000000         0.000000000    
Au            1810
     2.000000000         21.00000000        -15.00000000    
     0.000000000         0.000000000         0.000000000    
     0.000000000         0.000000000         0.000000000    
Au            1811
     2.000000000         22.00000000        -15.00000000    
     0.000000000         0.000000000         0.000000000    
     0.000000000         0.000000000         0.000000000    
Au            1812
     2.000000000         23.00000000        -15.00000000    
     0.000000000         0.000000000         0.000000000    
     0.000000000         0.000000000         0.000000000    
Au            1813
     2.000000000         24.00000000        -15.00000000    
     0.000000000         0.000000000         0.000000000    
     0.000000000         0.000000000         0.000000000    
Au            1814
     2.000000000         25.00000000        -15.00000000    
     0.000000000         0.000000000         0.000000000    
     0.000000000         0.000000000         0.000000000    
Au            1815
     2.000000000         26.00000000        -15.00000000    
     0.000000000         0.000000000         0.000000000    
     0.000000000         0.000000000         0.000000000    
Au            1816
     2.000000000         27.00000000        -15.00000000    
     0.000000000         0.000000000         0.000000000    
     0.000000000         0.000000000         0.000000000    
Au            1817
     2.000000000         28.00000000        -15.00000000    
     0.000000000         0.000000000         0.000000000    
     0.000000000         0.000000000         0.000000000    
Au            1818
     2.000000000         29.00000000        -15.00000000    
     0.000000000         0.000000000         0.000000000    
     0.000000000         0.000000000         0.000000000    
Au            1819
     2.000000000         30.00000000        -15.00000000    
     0.000000000         0.000000000         0.000000000    
     0.000000000         0.000000000         0.000000000    
Au            1820
     2.000000000         31.00000000        -15.00000000    
     0.000000000         0.000000000         0.000000000    
     0.000000000         0.000000000         0.000000000    
Au            1821
     2.000000000         32.00000000        -15.00000000    
     0.000000000         0.000000000         0.000000000    
     0.000000000         0.000000000         0.000000000    
Au            1822
     2.000000000         33.00000000        -15.00000000    
     0.000000000         0.000000000         0.000000000    
     0.000000000         0.000000000         0.000000000    
Au            1823
     2.000000000         34.00000000        -15.00000000    
     0.000000000         0.000000000         0.000000000    
     0.000000000         0.000000000         0.000000000    
Au            1824
     2.000000000         35.00000000        -15.00000000    
     0.000000000         0.000000000         0.000000000    
     0.000000000         0.000000000         0.000000000    
Au            1825
     2.000000000         36.00000000        -15.00000000    
     0.000000000         0.000000000         0.000000000    
     0.000000000         0.000000000         0.000000000    
Au            1826
     2.000000000         37.00000000        -15.00000000    
     0.000000000         0.000000000         0.000000000    
     0.000000000         0.000000000         0.000000000    
Au            1827
     2.000000000         38.00000000        -15.00000000    
     0.000000000         0.000000000         0.000000000    
     0.000000000         0.000000000         0.000000000    
Au            1828
     2.000000000         39.00000000        -15.00000000    
     0.000000000         0.000000000         0.000000000    
     0.000000000         0.000000000         0.000000000    
Au            1829
     2.000000000         40.00000000        -15.00000000    
     0.000000000         0.000000000         0.000000000    
     0.000000000         0.000000000         0.000000000    
Au            1830
     2.000000000         41.00000000        -15.00000000    
     0.000000000         0.000000000         0.000000000    
     0.000000000         0.000000000         0.000000000    
Au            1831
     2.000000000         42.00000000        -15.00000000    
     0.000000000         0.000000000         0.000000000    
     0.000000000         0.000000000         0.000000000    
Au            1832
     2.000000000         43.00000000        -15.00000000    
     0.000000000         0.000000000         0.000000000    
     0.000000000         0.000000000         0.000000000    
Au            1833
     2.000000000         44.00000000        -15.00000000    
     0.000000000         0.000000000         0.000000000    
     0.000000000         0.000000000         0.000000000    
Au            1834
     2.000000000         45.00000000        -15.00000000    
     0.000000000         0.000000000         0.000000000    
     0.000000000         0.000000000         0.000000000    
Au            1835
     2.000000000         46.00000000        -15.00000000    
     0.000000000         0.000000000         0.000000000    
     0.000000000         0.000000000         0.000000000    
Au            1836
     2.000000000         47.00000000        -15.00000000    
     0.000000000         0.000000000         0.000000000    
     0.000000000         0.000000000         0.000000000    
Au            1837
     2.000000000         48.00000000        -15.00000000    
     0.000000000         0.000000000         0.000000000    
     0.000000000         0.000000000         0.000000000    
Au            1838
     2.000000000         49.00000000        -15.00000000    
     0.000000000         0.000000000         0.000000000    
     0.000000000         0.000000000         0.000000000    
Au            1839
     2.000000000         50.00000000        -15.00000000    
     0.000000000         0.000000000         0.000000000    
     0.000000000         0.000000000         0.000000000    
Au            1840
     3.000000000        -50.00000000        -15.00000000    
     0.000000000         0.000000000         0.000000000    
     0.000000000         0.000000000         0.000000000    
Au            1841
     3.000000000        -49.00000000        -15.00000000    
     0.000000000         0.000000000         0.000000000    
     0.000000000         0.000000000         0.000000000    
Au            1842
     3.000000000        -48.00000000        -15.00000000    
     0.000000000         0.000000000         0.000000000    
     0.000000000         0.000000000         0.000000000    
Au            1843
     3.000000000        -47.00000000        -15.00000000    
     0.000000000         0.000000000         0.000000000    
     0.000000000         0.000000000         0.000000000    
Au            1844
     3.000000000        -46.00000000        -15.00000000    
     0.000000000         0.000000000         0.000000000    
     0.000000000         0.000000000         0.000000000    
Au            1845
     3.000000000        -45.00000000        -15.00000000    
     0.000000000         0.000000000         0.000000000    
     0.000000000         0.000000000         0.000000000    
Au            1846
     3.000000000        -44.00000000        -15.00000000    
     0.000000000         0.000000000         0.000000000    
     0.000000000         0.000000000         0.000000000    
Au            1847
     3.000000000        -43.00000000        -15.00000000    
     0.000000000         0.000000000         0.000000000    
     0.000000000         0.000000000         0.000000000    
Au            1848
     3.000000000        -42.00000000        -15.00000000    
     0.000000000         0.000000000         0.000000000    
     0.000000000         0.000000000         0.000000000    
Au            1849
     3.000000000        -41.00000000        -15.00000000    
     0.000000000         0.000000000         0.000000000    
     0.000000000         0.000000000         0.000000000    
Au            1850
     3.000000000        -40.00000000        -15.00000000    
     0.000000000         0.000000000         0.000000000    
     0.000000000         0.000000000         0.000000000    
Au            1851
     3.000000000        -39.00000000        -15.00000000    
     0.000000000         0.000000000         0.000000000    
     0.000000000         0.000000000         0.000000000    
Au            1852
     3.000000000        -38.00000000        -15.00000000    
     0.000000000         0.000000000         0.000000000    
     0.000000000         0.000000000         0.000000000    
Au            1853
     3.000000000        -37.00000000        -15.00000000    
     0.000000000         0.000000000         0.000000000    
     0.000000000         0.000000000         0.000000000    
Au            1854
     3.000000000        -36.00000000        -15.00000000    
     0.000000000         0.000000000         0.000000000    
     0.000000000         0.000000000         0.000000000    
Au            1855
     3.000000000        -35.00000000        -15.00000000    
     0.000000000         0.000000000         0.000000000    
     0.000000000         0.000000000         0.000000000    
Au            1856
     3.000000000        -34.00000000        -15.00000000    
     0.000000000         0.000000000         0.000000000    
     0.000000000         0.000000000         0.000000000    
Au            1857
     3.000000000        -33.00000000        -15.00000000    
     0.000000000         0.000000000         0.000000000    
     0.000000000         0.000000000         0.000000000    
Au            1858
     3.000000000        -32.00000000        -15.00000000    
     0.000000000         0.000000000         0.000000000    
     0.000000000         0.000000000         0.000000000    
Au            1859
     3.000000000        -31.00000000        -15.00000000    
     0.000000000         0.000000000         0.000000000    
     0.000000000         0.000000000         0.000000000    
Au            1860
     3.000000000        -30.00000000        -15.00000000    
     0.000000000         0.000000000         0.000000000    
     0.000000000         0.000000000         0.000000000    
Au            1861
     3.000000000        -29.00000000        -15.00000000    
     0.000000000         0.000000000         0.000000000    
     0.000000000         0.000000000         0.000000000    
Au            1862
     3.000000000        -28.00000000        -15.00000000    
     0.000000000         0.000000000         0.000000000    
     0.000000000         0.000000000         0.000000000    
Au            1863
     3.000000000        -27.00000000        -15.00000000    
     0.000000000         0.000000000         0.000000000    
     0.000000000         0.000000000         0.000000000    
Au            1864
     3.000000000        -26.00000000        -15.00000000    
     0.000000000         0.000000000         0.000000000    
     0.000000000         0.000000000         0.000000000    
Au            1865
     3.000000000        -25.00000000        -15.00000000    
     0.000000000         0.000000000         0.000000000    
     0.000000000         0.000000000         0.000000000    
Au            1866
     3.000000000        -24.00000000        -15.00000000    
     0.000000000         0.000000000         0.000000000    
     0.000000000         0.000000000         0.000000000    
Au            1867
     3.000000000        -23.00000000        -15.00000000    
     0.000000000         0.000000000         0.000000000    
     0.000000000         0.000000000         0.000000000    
Au            1868
     3.000000000        -22.00000000        -15.00000000    
     0.000000000         0.000000000         0.000000000    
     0.000000000         0.000000000         0.000000000    
Au            1869
     3.000000000        -21.00000000        -15.00000000    
     0.000000000         0.000000000         0.000000000    
     0.000000000         0.000000000         0.000000000    
Au            1870
     3.000000000        -20.00000000        -15.00000000    
     0.000000000         0.000000000         0.000000000    
     0.000000000         0.000000000         0.000000000    
Au            1871
     3.000000000        -19.00000000        -15.00000000    
     0.000000000         0.000000000         0.000000000    
     0.000000000         0.000000000         0.000000000    
Au            1872
     3.000000000        -18.00000000        -15.00000000    
     0.000000000         0.000000000         0.000000000    
     0.000000000         0.000000000         0.000000000    
Au            1873
     3.000000000        -17.00000000        -15.00000000    
     0.000000000         0.000000000         0.000000000    
     0.000000000         0.000000000         0.000000000    
Au            1874
     3.000000000        -16.00000000        -15.00000000    
     0.000000000         0.000000000         0.000000000    
     0.000000000         0.000000000         0.000000000    
Au            1875
     3.000000000        -15.00000000        -15.00000000    
     0.000000000         0.000000000         0.000000000    
     0.000000000         0.000000000         0.000000000    
Au            1876
     3.000000000        -14.00000000        -15.00000000    
     0.000000000         0.000000000         0.000000000    
     0.000000000         0.000000000         0.000000000    
Au            1877
     3.000000000        -13.00000000        -15.00000000    
     0.000000000         0.000000000         0.000000000    
     0.000000000         0.000000000         0.000000000    
Au            1878
     3.000000000        -12.00000000        -15.00000000    
     0.000000000         0.000000000         0.000000000    
     0.000000000         0.000000000         0.000000000    
Au            1879
     3.000000000        -11.00000000        -15.00000000    
     0.000000000         0.000000000         0.000000000    
     0.000000000         0.000000000         0.000000000    
Au            1880
     3.000000000        -10.00000000        -15.00000000    
     0.000000000         0.000000000         0.000000000    
     0.000000000         0.000000000         0.000000000    
Au            1881
     3.000000000        -9.000000000        -15.00000000    
     0.000000000         0.000000000         0.000000000    
     0.000000000         0.000000000         0.000000000    
Au            1882
     3.000000000        -8.000000000        -15.00000000    
     0.000000000         0.000000000         0.000000000    
     0.000000000         0.000000000         0.000000000    
Au            1883
     3.000000000        -7.000000000        -15.00000000    
     0.000000000         0.000000000         0.000000000    
     0.000000000         0.000000000         0.000000000    
Au            1884
     3.000000000        -6.000000000        -15.00000000    
     0.000000000         0.000000000         0.000000000    
     0.000000000         0.000000000         0.000000000    
Au            1885
     3.000000000        -5.000000000        -15.00000000    
     0.000000000         0.000000000         0.000000000    
     0.000000000         0.000000000         0.000000000    
Au            1886
     3.000000000        -4.000000000        -15.00000000    
     0.000000000         0.000000000         0.000000000    
     0.000000000         0.000000000         0.000000000    
Au            1887
     3.000000000        -3.000000000        -15.00000000    
     0.000000000         0.000000000         0.000000000    
     0.000000000         0.000000000         0.000000000    
Au            1888
     3.000000000        -2.000000000        -15.00000000    
     0.000000000         0.000000000         0.000000000    
     0.000000000         0.000000000         0.000000000    
Au            1889
     3.000000000        -1.000000000        -15.00000000    
     0.000000000         0.000000000         0.000000000    
     0.000000000         0.000000000         0.000000000    
Au            1890
     3.000000000         0.000000000        -15.00000000    
     0.000000000         0.000000000         0.000000000    
     0.000000000         0.000000000         0.000000000    
Au            1891
     3.000000000         1.000000000        -15.00000000    
     0.000000000         0.000000000         0.000000000    
     0.000000000         0.000000000         0.000000000    
Au            1892
     3.000000000         2.000000000        -15.00000000    
     0.000000000         0.000000000         0.000000000    
     0.000000000         0.000000000         0.000000000    
Au            1893
     3.000000000         3.000000000        -15.00000000    
     0.000000000         0.000000000         0.000000000    
     0.000000000         0.000000000         0.000000000    
Au            1894
     3.000000000         4.000000000        -15.00000000    
     0.000000000         0.000000000         0.000000000    
     0.000000000         0.000000000         0.000000000    
Au            1895
     3.000000000         5.000000000        -15.00000000    
     0.000000000         0.000000000         0.000000000    
     0.000000000         0.000000000         0.000000000    
Au            1896
     3.000000000         6.000000000        -15.00000000    
     0.000000000         0.000000000         0.000000000    
     0.000000000         0.000000000         0.000000000    
Au            1897
     3.000000000         7.000000000        -15.00000000    
     0.000000000         0.000000000         0.000000000    
     0.000000000         0.000000000         0.000000000    
Au            1898
     3.000000000         8.000000000        -15.00000000    
     0.000000000         0.000000000         0.000000000    
     0.000000000         0.000000000         0.000000000    
Au            1899
     3.000000000         9.000000000        -15.00000000    
     0.000000000         0.000000000         0.000000000    
     0.000000000         0.000000000         0.000000000    
Au            1900
     3.000000000         10.00000000        -15.00000000    
     0.000000000         0.000000000         0.000000000    
     0.000000000         0.000000000         0.000000000    
Au            1901
     3.000000000         11.00000000        -15.00000000    
     0.000000000         0.000000000         0.000000000    
     0.000000000         0.000000000         0.000000000    
Au            1902
     3.000000000         12.00000000        -15.00000000    
     0.000000000         0.000000000         0.000000000    
     0.000000000         0.000000000         0.000000000    
Au            1903
     3.000000000         13.00000000        -15.00000000    
     0.000000000         0.000000000         0.000000000    
     0.000000000         0.000000000         0.000000000    
Au            1904
     3.000000000         14.00000000        -15.00000000    
     0.000000000         0.000000000         0.000000000    
     0.000000000         0.000000000         0.000000000    
Au            1905
     3.000000000         15.00000000        -15.00000000    
     0.000000000         0.000000000         0.000000000    
     0.000000000         0.000000000         0.000000000    
Au            1906
     3.000000000         16.00000000        -15.00000000    
     0.000000000         0.000000000         0.000000000    
     0.000000000         0.000000000         0.000000000    
Au            1907
     3.000000000         17.00000000        -15.00000000    
     0.000000000         0.000000000         0.000000000    
     0.000000000         0.000000000         0.000000000    
Au            1908
     3.000000000         18.00000000        -15.00000000    
     0.000000000         0.000000000         0.000000000    
     0.000000000         0.000000000         0.000000000    
Au            1909
     3.000000000         19.00000000        -15.00000000    
     0.000000000         0.000000000         0.000000000    
     0.000000000         0.000000000         0.000000000    
Au            1910
     3.000000000         20.00000000        -15.00000000    
     0.000000000         0.000000000         0.000000000    
     0.000000000         0.000000000         0.000000000    
Au            1911
     3.000000000         21.00000000        -15.00000000    
     0.000000000         0.000000000         0.000000000    
     0.000000000         0.000000000         0.000000000    
Au            1912
     3.000000000         22.00000000        -15.00000000    
     0.000000000         0.000000000         0.000000000    
     0.000000000         0.000000000         0.000000000    
Au            1913
     3.000000000         23.00000000        -15.00000000    
     0.000000000         0.000000000         0.000000000    
     0.000000000         0.000000000         0.000000000    
Au            1914
     3.000000000         24.00000000        -15.00000000    
     0.000000000         0.000000000         0.000000000    
     0.000000000         0.000000000         0.000000000    
Au            1915
     3.000000000         25.00000000        -15.00000000    
     0.000000000         0.000000000         0.000000000    
     0.000000000         0.000000000         0.000000000    
Au            1916
     3.000000000         26.00000000        -15.00000000    
     0.000000000         0.000000000         0.000000000    
     0.000000000         0.000000000         0.000000000    
Au            1917
     3.000000000         27.00000000        -15.00000000    
     0.000000000         0.000000000         0.000000000    
     0.000000000         0.000000000         0.000000000    
Au            1918
     3.000000000         28.00000000        -15.00000000    
     0.000000000         0.000000000         0.000000000    
     0.000000000         0.000000000         0.000000000    
Au            1919
     3.000000000         29.00000000        -15.00000000    
     0.000000000         0.000000000         0.000000000    
     0.000000000         0.000000000         0.000000000    
Au            1920
     3.000000000         30.00000000        -15.00000000    
     0.000000000         0.000000000         0.000000000    
     0.000000000         0.000000000         0.000000000    
Au            1921
     3.000000000         31.00000000        -15.00000000    
     0.000000000         0.000000000         0.000000000    
     0.000000000         0.000000000         0.000000000    
Au            1922
     3.000000000         32.00000000        -15.00000000    
     0.000000000         0.000000000         0.000000000    
     0.000000000         0.000000000         0.000000000    
Au            1923
     3.000000000         33.00000000        -15.00000000    
     0.000000000         0.000000000         0.000000000    
     0.000000000         0.000000000         0.000000000    
Au            1924
     3.000000000         34.00000000        -15.00000000    
     0.000000000         0.000000000         0.000000000    
     0.000000000         0.000000000         0.000000000    
Au            1925
     3.000000000         35.00000000        -15.00000000    
     0.000000000         0.000000000         0.000000000    
     0.000000000         0.000000000         0.000000000    
Au            1926
     3.000000000         36.00000000        -15.00000000    
     0.000000000         0.000000000         0.000000000    
     0.000000000         0.000000000         0.000000000    
Au            1927
     3.000000000         37.00000000        -15.00000000    
     0.000000000         0.000000000         0.000000000    
     0.000000000         0.000000000         0.000000000    
Au            1928
     3.000000000         38.00000000        -15.00000000    
     0.000000000         0.000000000         0.000000000    
     0.000000000         0.000000000         0.000000000    
Au            1929
     3.000000000         39.00000000        -15.00000000    
     0.000000000         0.000000000         0.000000000    
     0.000000000         0.000000000         0.000000000    
Au            1930
     3.000000000         40.00000000        -15.00000000    
     0.000000000         0.000000000         0.000000000    
     0.000000000         0.000000000         0.000000000    
Au            1931
     3.000000000         41.00000000        -15.00000000    
     0.000000000         0.000000000         0.000000000    
     0.000000000         0.000000000         0.000000000    
Au            1932
     3.000000000         42.00000000        -15.00000000    
     0.000000000         0.000000000         0.000000000    
     0.000000000         0.000000000         0.000000000    
Au            1933
     3.000000000         43.00000000        -15.00000000    
     0.000000000         0.000000000         0.000000000    
     0.000000000         0.000000000         0.000000000    
Au            1934
     3.000000000         44.00000000        -15.00000000    
     0.000000000         0.000000000         0.000000000    
     0.000000000         0.000000000         0.000000000    
Au            1935
     3.000000000         45.00000000        -15.00000000    
     0.000000000         0.000000000         0.000000000    
     0.000000000         0.000000000         0.000000000    
Au            1936
     3.000000000         46.00000000        -15.00000000    
     0.000000000         0.000000000         0.000000000    
     0.000000000         0.000000000         0.000000000    
Au            1937
     3.000000000         47.00000000        -15.00000000    
     0.000000000         0.000000000         0.000000000    
     0.000000000         0.000000000         0.000000000    
Au            1938
     3.000000000         48.00000000        -15.00000000    
     0.000000000         0.000000000         0.000000000    
     0.000000000         0.000000000         0.000000000    
Au            1939
     3.000000000         49.00000000        -15.00000000    
     0.000000000         0.000000000         0.000000000    
     0.000000000         0.000000000         0.000000000    
Au            1940
     3.000000000         50.00000000        -15.00000000    
     0.000000000         0.000000000         0.000000000    
     0.000000000         0.000000000         0.000000000    
Au            1941
     4.000000000        -50.00000000        -15.00000000    
     0.000000000         0.000000000         0.000000000    
     0.000000000         0.000000000         0.000000000    
Au            1942
     4.000000000        -49.00000000        -15.00000000    
     0.000000000         0.000000000         0.000000000    
     0.000000000         0.000000000         0.000000000    
Au            1943
     4.000000000        -48.00000000        -15.00000000    
     0.000000000         0.000000000         0.000000000    
     0.000000000         0.000000000         0.000000000    
Au            1944
     4.000000000        -47.00000000        -15.00000000    
     0.000000000         0.000000000         0.000000000    
     0.000000000         0.000000000         0.000000000    
Au            1945
     4.000000000        -46.00000000        -15.00000000    
     0.000000000         0.000000000         0.000000000    
     0.000000000         0.000000000         0.000000000    
Au            1946
     4.000000000        -45.00000000        -15.00000000    
     0.000000000         0.000000000         0.000000000    
     0.000000000         0.000000000         0.000000000    
Au            1947
     4.000000000        -44.00000000        -15.00000000    
     0.000000000         0.000000000         0.000000000    
     0.000000000         0.000000000         0.000000000    
Au            1948
     4.000000000        -43.00000000        -15.00000000    
     0.000000000         0.000000000         0.000000000    
     0.000000000         0.000000000         0.000000000    
Au            1949
     4.000000000        -42.00000000        -15.00000000    
     0.000000000         0.000000000         0.000000000    
     0.000000000         0.000000000         0.000000000    
Au            1950
     4.000000000        -41.00000000        -15.00000000    
     0.000000000         0.000000000         0.000000000    
     0.000000000         0.000000000         0.000000000    
Au            1951
     4.000000000        -40.00000000        -15.00000000    
     0.000000000         0.000000000         0.000000000    
     0.000000000         0.000000000         0.000000000    
Au            1952
     4.000000000        -39.00000000        -15.00000000    
     0.000000000         0.000000000         0.000000000    
     0.000000000         0.000000000         0.000000000    
Au            1953
     4.000000000        -38.00000000        -15.00000000    
     0.000000000         0.000000000         0.000000000    
     0.000000000         0.000000000         0.000000000    
Au            1954
     4.000000000        -37.00000000        -15.00000000    
     0.000000000         0.000000000         0.000000000    
     0.000000000         0.000000000         0.000000000    
Au            1955
     4.000000000        -36.00000000        -15.00000000    
     0.000000000         0.000000000         0.000000000    
     0.000000000         0.000000000         0.000000000    
Au            1956
     4.000000000        -35.00000000        -15.00000000    
     0.000000000         0.000000000         0.000000000    
     0.000000000         0.000000000         0.000000000    
Au            1957
     4.000000000        -34.00000000        -15.00000000    
     0.000000000         0.000000000         0.000000000    
     0.000000000         0.000000000         0.000000000    
Au            1958
     4.000000000        -33.00000000        -15.00000000    
     0.000000000         0.000000000         0.000000000    
     0.000000000         0.000000000         0.000000000    
Au            1959
     4.000000000        -32.00000000        -15.00000000    
     0.000000000         0.000000000         0.000000000    
     0.000000000         0.000000000         0.000000000    
Au            1960
     4.000000000        -31.00000000        -15.00000000    
     0.000000000         0.000000000         0.000000000    
     0.000000000         0.000000000         0.000000000    
Au            1961
     4.000000000        -30.00000000        -15.00000000    
     0.000000000         0.000000000         0.000000000    
     0.000000000         0.000000000         0.000000000    
Au            1962
     4.000000000        -29.00000000        -15.00000000    
     0.000000000         0.000000000         0.000000000    
     0.000000000         0.000000000         0.000000000    
Au            1963
     4.000000000        -28.00000000        -15.00000000    
     0.000000000         0.000000000         0.000000000    
     0.000000000         0.000000000         0.000000000    
Au            1964
     4.000000000        -27.00000000        -15.00000000    
     0.000000000         0.000000000         0.000000000    
     0.000000000         0.000000000         0.000000000    
Au            1965
     4.000000000        -26.00000000        -15.00000000    
     0.000000000         0.000000000         0.000000000    
     0.000000000         0.000000000         0.000000000    
Au            1966
     4.000000000        -25.00000000        -15.00000000    
     0.000000000         0.000000000         0.000000000    
     0.000000000         0.000000000         0.000000000    
Au            1967
     4.000000000        -24.00000000        -15.00000000    
     0.000000000         0.000000000         0.000000000    
     0.000000000         0.000000000         0.000000000    
Au            1968
     4.000000000        -23.00000000        -15.00000000    
     0.000000000         0.000000000         0.000000000    
     0.000000000         0.000000000         0.000000000    
Au            1969
     4.000000000        -22.00000000        -15.00000000    
     0.000000000         0.000000000         0.000000000    
     0.000000000         0.000000000         0.000000000    
Au            1970
     4.000000000        -21.00000000        -15.00000000    
     0.000000000         0.000000000         0.000000000    
     0.000000000         0.000000000         0.000000000    
Au            1971
     4.000000000        -20.00000000        -15.00000000    
     0.000000000         0.000000000         0.000000000    
     0.000000000         0.000000000         0.000000000    
Au            1972
     4.000000000        -19.00000000        -15.00000000    
     0.000000000         0.000000000         0.000000000    
     0.000000000         0.000000000         0.000000000    
Au            1973
     4.000000000        -18.00000000        -15.00000000    
     0.000000000         0.000000000         0.000000000    
     0.000000000         0.000000000         0.000000000    
Au            1974
     4.000000000        -17.00000000        -15.00000000    
     0.000000000         0.000000000         0.000000000    
     0.000000000         0.000000000         0.000000000    
Au            1975
     4.000000000        -16.00000000        -15.00000000    
     0.000000000         0.000000000         0.000000000    
     0.000000000         0.000000000         0.000000000    
Au            1976
     4.000000000        -15.00000000        -15.00000000    
     0.000000000         0.000000000         0.000000000    
     0.000000000         0.000000000         0.000000000    
Au            1977
     4.000000000        -14.00000000        -15.00000000    
     0.000000000         0.000000000         0.000000000    
     0.000000000         0.000000000         0.000000000    
Au            1978
     4.000000000        -13.00000000        -15.00000000    
     0.000000000         0.000000000         0.000000000    
     0.000000000         0.000000000         0.000000000    
Au            1979
     4.000000000        -12.00000000        -15.00000000
[truncated: 3,392,511 more chars]
